# Supplementary material for: Transcriptomic signatures of cellular and humoral immune responses in older adults after seasonal influenza vaccination identified by data-driven clustering
Source: Sci Rep. 2018 Jan 15;8:739. doi: 10.1038/s41598-017-17735-x (PMC5768803; doi:10.1038/s41598-017-17735-x)
Supplement: Supplementary file 2 — S1 Table [file 41598_2017_17735_MOESM2_ESM.xls]

## Sheet: geneInfo
Gene	WGCNA Gene Cluster	Cluster Membership (correlation with cluster eigengene)	Cluster Membership p-value
AAK1	black	0.70197	8.69599e-22
ACBD6	black	0.664092	6.78071e-19
ACER1	black	0.790555	9.344e-31
ACOT2	black	0.500638	4.02641e-10
ACVR1C	black	0.813926	7.03017e-34
ADAMTS17	black	0.790959	8.31702e-31
ADAMTSL5	black	0.743792	1.46661e-25
AEBP1	black	0.47153	5.29871e-09
AK5	black	0.589231	2.90883e-14
AKAP6	black	0.565498	4.95782e-13
AKR1E2	black	0.451727	2.67877e-08
ALDOC	black	0.800284	5.2557e-32
ALKBH5	black	0.520585	5.95539e-11
ALS2CL	black	0.717109	4.49e-23
AMBRA1	black	0.765837	7.3773e-28
AMMECR1	black	0.742404	2.00996e-25
ANK3	black	0.750088	3.42317e-26
ANKK1	black	0.684287	2.20689e-20
ANKRD13B	black	0.31867	0.000139376
ANKRD18A	black	0.599689	7.73529e-15
ANKRD28	black	0.806142	8.59547e-33
ANKRD31	black	0.727507	5.22995e-24
ANKRD55	black	0.66247	8.82632e-19
AP3M2	black	0.817614	2.05959e-34
APBB1	black	0.884231	8.32425e-47
ARHGAP5	black	0.821628	5.24381e-35
ARHGEF18	black	0.858278	3.14002e-41
ARID5B	black	0.746659	7.6021e-26
ARL10	black	0.554862	1.64453e-12
ARL4C	black	0.524838	3.89844e-11
ASNS	black	0.688547	1.03415e-20
ATE1	black	0.377681	4.9548e-06
ATG9B	black	0.690792	6.89932e-21
ATP1A1	black	0.728996	3.81272e-24
AXIN2	black	0.869428	1.77076e-43
B4GALT3	black	0.61348	1.25069e-15
BACH2	black	0.836166	2.73041e-37
BAG2	black	0.714056	8.28808e-23
BBS5	black	0.646728	1.04977e-17
BBX	black	0.739567	3.80322e-25
BCAS4	black	0.819408	1.12226e-34
BEX2	black	0.79414	3.2941e-31
BEX5	black	0.811817	1.40138e-33
BIRC3	black	0.802208	2.91953e-32
BNIP3	black	0.747363	6.4604e-26
BRD4	black	0.698131	1.79004e-21
BRIX1	black	0.683797	2.40603e-20
BTBD6	black	0.7315	2.2307e-24
BTBD9	black	0.667477	3.89056e-19
C12orf23	black	0.762314	1.78605e-27
C12orf42	black	0.793041	4.54439e-31
C12orf65	black	0.829633	3.08301e-36
C12orf66	black	0.69288	4.71948e-21
C14orf169	black	0.577076	1.279e-13
C17orf28	black	0.579556	9.50113e-14
C17orf51	black	0.246668	0.00353942
C19orf48	black	0.793653	3.79975e-31
C1orf228	black	0.522398	4.97474e-11
C21orf2	black	0.687369	1.2771e-20
C2orf47	black	0.614652	1.06676e-15
C2orf89	black	0.826836	8.43713e-36
C3orf37	black	0.896186	7.62832e-50
C3orf38	black	0.234097	0.0057183
C3orf52	black	0.497923	5.17375e-10
C5orf41	black	0.697474	2.02331e-21
C6orf105	black	0.661918	9.65051e-19
C6orf147	black	0.517581	8.00523e-11
C6orf174	black	0.597243	1.05899e-14
C6orf204	black	0.627923	1.68231e-16
C6orf48	black	0.804012	1.67221e-32
C7orf10	black	0.639715	3.02112e-17
C7orf23	black	0.833527	7.36247e-37
C9orf5	black	0.782358	9.40058e-30
CA6	black	0.584593	5.15558e-14
CACNA1I	black	0.83982	6.71455e-38
CALM1	black	0.632599	8.5895e-17
CALY	black	0.680504	4.28061e-20
CAMK4	black	0.920028	3.42503e-57
CAMSAP1L1	black	0.215247	0.0112327
CAND2	black	0.638367	3.69013e-17
CASK	black	0.776331	4.82013e-29
CBR3	black	0.66001	1.31246e-18
CCDC104	black	0.858821	2.46574e-41
CCDC109B	black	0.819006	1.28661e-34
CCDC141	black	0.77506	6.76119e-29
CCDC57	black	0.678775	5.77534e-20
CCDC64	black	0.820172	8.64882e-35
CCL28	black	0.744244	1.32307e-25
CCND2	black	0.692289	5.25664e-21
CCNI2	black	0.783903	6.13015e-30
CD28	black	0.915515	1.22622e-55
CDC14A	black	0.850149	1.04382e-39
CDC42BPG	black	0.810061	2.47276e-33
CDK13	black	0.825724	1.25281e-35
CDK6	black	0.627476	1.79287e-16
CDKAL1	black	0.679953	4.71035e-20
CDKN1B	black	0.765751	7.53966e-28
CDKN2AIP	black	0.872965	3.09833e-44
CDR2	black	0.934425	7.71199e-63
CENPV	black	0.752113	2.12399e-26
CEP97	black	0.477508	3.18233e-09
CGRRF1	black	0.739594	3.78068e-25
CHCHD6	black	0.754145	1.30983e-26
CHIC2	black	0.663385	7.6085e-19
CHMP7	black	0.635168	5.90884e-17
CIRBP	black	0.722839	1.38958e-23
CLUAP1	black	0.623794	3.01712e-16
CNKSR2	black	0.775686	5.72424e-29
CNN3	black	0.559163	1.01793e-12
CNNM2	black	0.49158	9.21499e-10
CNNM3	black	0.745461	1.00139e-25
CNOT6L	black	0.542829	6.0735e-12
CNST	black	0.863003	3.70012e-42
COL18A1	black	0.328604	8.32098e-05
COL6A1	black	0.55376	1.85764e-12
COPS2	black	0.320661	0.000125869
CRADD	black	0.434212	1.03325e-07
CRIP2	black	0.638902	3.40857e-17
CSGALNACT1	black	0.762742	1.60537e-27
CXADR	black	0.589416	2.84275e-14
DACT1	black	0.315438	0.000164211
DCHS1	black	0.599637	7.78722e-15
DDX6	black	0.732067	1.97381e-24
DENND1B	black	0.479632	2.6488e-09
DGKA	black	0.831595	1.50514e-36
DGKE	black	0.847907	2.64523e-39
DGKH	black	0.591667	2.14561e-14
DHRS3	black	0.790504	9.48267e-31
DIP2C	black	0.65064	5.75115e-18
DMPK	black	0.558893	1.04925e-12
DMWD	black	0.455062	2.0536e-08
DNMT3A	black	0.811065	1.78824e-33
DOCK9	black	0.911458	2.58822e-54
DPP4	black	0.774385	8.08409e-29
DPY19L2P2	black	0.728899	3.89241e-24
DTNB	black	0.83791	1.40394e-37
DUS1L	black	0.702892	7.29883e-22
DUSP11	black	0.693657	4.09452e-21
DUSP14	black	0.583	6.26211e-14
DYNLL2	black	0.747451	6.33023e-26
EAPP	black	0.456007	1.90363e-08
ECHDC2	black	0.741586	2.41751e-25
EDA	black	0.655943	2.50819e-18
EDAR	black	0.784747	4.84635e-30
EDEM1	black	0.713137	9.95316e-23
EEF1A2	black	0.395913	1.53592e-06
EFHA2	black	0.669189	2.92978e-19
EHBP1	black	0.766702	5.92425e-28
EID3	black	0.699416	1.40768e-21
EIF3G	black	0.684972	1.95536e-20
ELOVL4	black	0.394589	1.67625e-06
EML5	black	0.792903	4.73187e-31
ENO2	black	0.887259	1.52615e-47
EP400	black	0.551218	2.45637e-12
EPC1	black	0.824923	1.66241e-35
EPC2	black	0.716248	5.34106e-23
EPHA1	black	0.58492	4.95325e-14
EPHA4	black	0.6458	1.20918e-17
EPHX2	black	0.74251	1.96222e-25
EPPK1	black	0.615246	9.83909e-16
ESR1	black	0.439163	7.10881e-08
ETAA1	black	0.519295	6.76461e-11
ETNK2	black	0.701266	9.93427e-22
EXOSC6	black	0.597193	1.0658e-14
FAAH2	black	0.818867	1.34865e-34
FAF1	black	0.710388	1.7133e-22
FAM102A	black	0.871283	7.14408e-44
FAM113B	black	0.730027	3.06002e-24
FAM115C	black	0.85158	5.72009e-40
FAM120C	black	0.669998	2.56055e-19
FAM134B	black	0.706017	4.0107e-22
FAM159A	black	0.849337	1.46404e-39
FAM184A	black	0.72524	8.42673e-24
FAM69A	black	0.751135	2.67646e-26
FBLN7	black	0.734392	1.19174e-24
FBXO32	black	0.664981	5.86421e-19
FBXO7	black	0.561415	7.8957e-13
FBXW4P1	black	0.734518	1.15941e-24
FEM1B	black	0.384399	3.2444e-06
FHIT	black	0.791098	7.98933e-31
FLJ27354	black	0.787083	2.51536e-30
FLT3LG	black	0.921933	7.09567e-58
FOXK1	black	0.729057	3.76361e-24
FOXO1	black	0.819282	1.17134e-34
FOXO3B	black	0.309107	0.000225209
FOXP1	black	0.900025	6.72286e-51
FOXP3	black	0.501055	3.87345e-10
FUBP1	black	0.64784	8.85552e-18
FXYD7	black	0.727132	5.66129e-24
FZR1	black	0.786721	2.78579e-30
GAL3ST4	black	0.695656	2.83452e-21
GATA3	black	0.700511	1.14561e-21
GCNT4	black	0.762219	1.82859e-27
GGT7	black	0.812172	1.2486e-33
GLCCI1	black	0.605203	3.77253e-15
GLS2	black	0.737389	6.17057e-25
GLTSCR1	black	0.772923	1.18814e-28
GPHN	black	0.543892	5.4227e-12
GPR146	black	0.564509	5.55254e-13
GPR174	black	0.688171	1.10629e-20
GPRASP1	black	0.829055	3.80207e-36
GPRC5B	black	0.412889	4.83814e-07
GREM2	black	0.51323	1.22238e-10
GRK5	black	0.560082	9.17894e-13
GSTM3	black	0.341225	4.20997e-05
GTPBP8	black	0.398932	1.25651e-06
GUK1	black	0.616543	8.24344e-16
HABP4	black	0.877003	3.9712e-45
HAPLN3	black	0.838906	9.56754e-38
HAR1B	black	0.595856	1.26396e-14
HDAC7	black	0.616125	8.72819e-16
HECA	black	0.889432	4.38237e-48
HIVEP1	black	0.700104	1.23687e-21
HNRNPA0	black	0.587573	3.57293e-14
HNRNPA1	black	0.793488	3.98852e-31
HOOK1	black	0.716677	4.89883e-23
HPCAL4	black	0.614201	1.1342e-15
HSF1	black	0.726007	7.17486e-24
HSF5	black	0.704156	5.73376e-22
HSPB1	black	0.525384	3.6903e-11
HTR6	black	0.312708	0.000188338
HUS1B	black	0.409799	5.99879e-07
IDS	black	0.521585	5.39358e-11
IFT140	black	0.291723	0.000517305
IGSF9B	black	0.626279	2.12499e-16
IL21R	black	0.625056	2.52592e-16
IL24	black	0.894184	2.60766e-49
IL6ST	black	0.767187	5.23613e-28
IL7R	black	0.692209	5.33371e-21
IMPDH2	black	0.819092	1.24969e-34
INADL	black	0.820033	9.06929e-35
INPP4B	black	0.849879	1.1683e-39
IPW	black	0.764114	1.13901e-27
ISM1	black	0.76229	1.79679e-27
ISYNA1	black	0.703328	6.71652e-22
ITGA6	black	0.876463	5.24919e-45
ITK	black	0.887987	1.00785e-47
ITPKB	black	0.873982	1.85912e-44
JMY	black	0.729437	3.47079e-24
KAT6A	black	0.820964	6.59174e-35
KBTBD4	black	0.6887	1.00609e-20
KCNA2	black	0.554194	1.77071e-12
KCNA3	black	0.826914	8.2051e-36
KIAA0114	black	0.858164	3.30232e-41
KIAA0748	black	0.868264	3.10718e-43
KIAA1147	black	0.808058	4.69048e-33
KIAA1267	black	0.69296	4.65081e-21
KIAA1328	black	0.665271	5.59262e-19
KIAA2026	black	0.414963	4.18288e-07
KLF3	black	0.661915	9.65568e-19
KLHL28	black	0.57757	1.20568e-13
KLHL3	black	0.822274	4.19497e-35
KPNA6	black	0.60741	2.81919e-15
KRT18	black	0.653406	3.73826e-18
LATS1	black	0.382327	3.70079e-06
LCMT1	black	0.675882	9.48862e-20
LDOC1	black	0.6994	1.4118e-21
LEF1	black	0.903511	6.79233e-52
LEPROTL1	black	0.859629	1.71682e-41
LGALS3BP	black	0.348914	2.73949e-05
LIG1	black	0.772567	1.30427e-28
LMF1	black	0.67019	2.47987e-19
LMO7	black	0.794177	3.25889e-31
LMTK3	black	0.887332	1.46373e-47
LNX2	black	0.687983	1.14432e-20
LOC100132273	black	0.524839	3.89775e-11
LOC100133991	black	0.86916	2.01622e-43
LOC100506334	black	0.592785	1.86435e-14
LOC100507218	black	0.694612	3.43574e-21
LOC151162	black	0.779137	2.2666e-29
LOC154761	black	0.556854	1.31798e-12
LOC282997	black	0.827944	5.67398e-36
LOC285965	black	0.374	6.22394e-06
LOC389906	black	0.598813	8.65836e-15
LOC399815	black	0.777092	3.93267e-29
LOC641518	black	0.68674	1.42872e-20
LOC653160	black	0.524482	4.0401e-11
LPHN1	black	0.743465	1.5801e-25
LRBA	black	0.718316	3.51578e-23
LRIG1	black	0.861164	8.5843e-42
LRP6	black	0.650867	5.55302e-18
LRRC8C	black	0.753153	1.65944e-26
LSR	black	0.844003	1.2895e-38
LTA	black	0.686423	1.5115e-20
LTBP3	black	0.829728	2.97846e-36
MACROD1	black	0.584778	5.04015e-14
MAGED1	black	0.654797	3.00521e-18
MAGI3	black	0.758279	4.82643e-27
MAL	black	0.842961	1.95396e-38
MAML2	black	0.847622	2.97359e-39
MAN1C1	black	0.726468	6.51264e-24
MAP3K9	black	0.66001	1.31241e-18
MAP4K2	black	0.769626	2.80108e-28
MAP4K4	black	0.511836	1.39816e-10
MAP9	black	0.779253	2.19637e-29
MARCH3	black	0.640695	2.61036e-17
MARCH8	black	0.559513	9.78644e-13
MAST4	black	0.839573	7.38838e-38
MBIP	black	0.557105	1.28169e-12
MCF2L	black	0.785657	3.75707e-30
MCF2L2	black	0.616232	8.60152e-16
MCM6	black	0.588491	3.18894e-14
MCM9	black	0.44501	4.53608e-08
MCOLN3	black	0.42273	2.40427e-07
MED10	black	0.751777	2.29984e-26
MEGF6	black	0.772504	1.32595e-28
METTL16	black	0.866401	7.55992e-43
MFGE8	black	0.798048	1.03268e-31
MGAT4A	black	0.859017	2.25869e-41
MIER1	black	0.695539	2.89603e-21
MKL2	black	0.739648	3.73491e-25
MLL5	black	0.683749	2.42672e-20
MLLT3	black	0.92166	8.9185e-58
MMP28	black	0.529922	2.33086e-11
MOAP1	black	0.743284	1.64642e-25
MORC2	black	0.826343	1.00555e-35
MORC2-AS1	black	0.874061	1.78705e-44
MORF4L1	black	0.65946	1.43337e-18
MORN3	black	0.678112	6.47424e-20
MPP2	black	0.587552	3.58244e-14
MPP6	black	0.679059	5.49894e-20
MRPL54	black	0.516365	9.01558e-11
MRPL55	black	0.636167	5.10377e-17
MSI2	black	0.821271	5.93075e-35
MSL2	black	0.568738	3.41142e-13
MTA3	black	0.860281	1.28035e-41
MTFP1	black	0.774154	8.59138e-29
MTMR8	black	0.682516	3.013e-20
MTUS1	black	0.453607	2.30696e-08
MTX3	black	0.749511	3.91839e-26
MXI1	black	0.686346	1.53257e-20
MYEF2	black	0.735828	8.70433e-25
N4BP2	black	0.588686	3.11261e-14
NACA2	black	0.695609	2.85919e-21
NAP1L3	black	0.773696	9.69533e-29
NBL1	black	0.580724	8.25312e-14
NBPF15	black	0.741449	2.49365e-25
NCOA7	black	0.620202	4.98009e-16
NCRNA00219	black	0.846609	4.50092e-39
NCRNA00282	black	0.681715	3.46637e-20
NDC80	black	0.520339	6.10224e-11
NDUFS5	black	0.682885	2.82423e-20
NEFM	black	0.564706	5.42887e-13
NHP2L1	black	0.745905	9.04477e-26
NIP7	black	0.622105	3.82192e-16
NKD1	black	0.786504	2.96188e-30
NLGN2	black	0.732825	1.67563e-24
NOG	black	0.533023	1.69596e-11
NOL7	black	0.752386	1.99116e-26
NPAS2	black	0.543341	5.75079e-12
NPAT	black	0.799955	5.80742e-32
NPM1	black	0.893924	3.05383e-49
NR1D1	black	0.673297	1.47169e-19
NR3C2	black	0.895072	1.51652e-49
NRF1	black	0.729527	3.40454e-24
NXN	black	0.357914	1.63291e-05
OBSCN	black	0.697873	1.87833e-21
OSBPL9	black	0.385063	3.10971e-06
OTUD5	black	0.73878	4.5323e-25
OXNAD1	black	0.78925	1.35851e-30
P2RY10	black	0.826801	8.54335e-36
PACS1	black	0.879908	8.65431e-46
PAG1	black	0.80517	1.16561e-32
PARD6B	black	0.659569	1.40865e-18
PARK2	black	0.784143	5.73475e-30
PARP8	black	0.443843	4.96484e-08
PAR-SN	black	0.731035	2.46531e-24
PASK	black	0.680069	4.61682e-20
PCNX	black	0.717892	3.83155e-23
PCSK1N	black	0.524229	4.14385e-11
PDE7A	black	0.760197	3.01629e-27
PDE9A	black	0.599269	8.1653e-15
PDK1	black	0.678857	5.69427e-20
PELP1	black	0.797798	1.11293e-31
PGM2L1	black	0.738533	4.78819e-25
PHC1	black	0.799045	7.64927e-32
PHC3	black	0.849824	1.19537e-39
PHF12	black	0.851818	5.17114e-40
PHF2	black	0.485992	1.5177e-09
PHLPP2	black	0.605292	3.72866e-15
PIBF1	black	0.726579	6.36114e-24
PIK3CD	black	0.624495	2.73363e-16
PIK3IP1	black	0.908057	2.98575e-53
PIK3R1	black	0.716148	5.45042e-23
PITPNC1	black	0.796812	1.4944e-31
PLAG1	black	0.778513	2.68322e-29
PLCG1	black	0.836755	2.18303e-37
PLCL1	black	0.852228	4.34616e-40
PLEKHG5	black	0.546849	3.94802e-12
PLXDC1	black	0.599691	7.73324e-15
PLXNA1	black	0.704028	5.87672e-22
PMS2P1	black	0.692195	5.34743e-21
PODXL2	black	0.445838	4.25347e-08
POLE3	black	0.604426	4.17779e-15
POU6F1	black	0.854111	1.94253e-40
PPAP2A	black	0.819598	1.05209e-34
PPARD	black	0.859874	1.53834e-41
PPFIBP1	black	0.334186	6.17868e-05
PPM1K	black	0.673171	1.5035e-19
PPP1R2P3	black	0.724099	1.06951e-23
PPP3CC	black	0.832345	1.14167e-36
PRAF2	black	0.80228	2.85555e-32
PRDM11	black	0.379303	4.4771e-06
PRDM4	black	0.735258	9.86303e-25
PRKCH	black	0.725925	7.30036e-24
PRKCQ	black	0.837187	1.85141e-37
PRKD2	black	0.780487	1.5703e-29
ProSAPiP1	black	0.813442	8.24244e-34
PRPF6	black	0.49314	8.00425e-10
PRPS1L1	black	0.602471	5.39404e-15
PRRT1	black	0.69873	1.60048e-21
PRRT3	black	0.78095	1.3837e-29
PTCHD2	black	0.54962	2.92417e-12
RAB11FIP4	black	0.300684	0.000339144
RAB15	black	0.56091	8.36026e-13
RAB3GAP1	black	0.321097	0.000123074
RAD23A	black	0.62798	1.66869e-16
RAPGEF6	black	0.910841	4.06204e-54
RASA3	black	0.738989	4.32654e-25
RASGRF2	black	0.891996	9.71979e-49
RBM11	black	0.730173	2.96591e-24
RBMX	black	0.793624	3.83281e-31
RCAN3	black	0.885552	3.9942e-47
RCL1	black	0.839157	8.68371e-38
RFNG	black	0.648434	8.08404e-18
RGMB	black	0.735086	1.02415e-24
RHBDD2	black	0.728137	4.57687e-24
RHOH	black	0.858398	2.97647e-41
RILPL1	black	0.606626	3.12736e-15
RLTPR	black	0.84293	1.97836e-38
RNASEH1	black	0.601531	6.09513e-15
RNF126	black	0.747156	6.77775e-26
RNF126P1	black	0.496765	5.75384e-10
RNF144A	black	0.774776	7.28954e-29
RNF157	black	0.830721	2.07444e-36
RNF216L	black	0.671282	2.06588e-19
RNF38	black	0.701177	1.01038e-21
RNF4	black	0.694331	3.61825e-21
RNGTT	black	0.666412	4.63768e-19
RNMTL1	black	0.632251	9.03449e-17
RORA	black	0.738608	4.70976e-25
RPF1	black	0.674223	1.25825e-19
RPS27	black	0.872606	3.70794e-44
RPS6KB1	black	0.660925	1.13288e-18
RPS6KL1	black	0.61215	1.49666e-15
RRAS2	black	0.44631	4.10013e-08
RSL24D1	black	0.640697	2.60954e-17
RTKN2	black	0.378611	4.67538e-06
RTTN	black	0.830725	2.07097e-36
S1PR1	black	0.873291	2.63149e-44
SAMD1	black	0.56462	5.48283e-13
SAMD12	black	0.595681	1.29239e-14
SATB1	black	0.909977	7.59849e-54
SBDSP1	black	0.811432	1.58783e-33
SCML4	black	0.869707	1.54586e-43
SEC22C	black	0.621166	4.35582e-16
SELM	black	0.845653	6.6382e-39
SEMA6C	black	0.360209	1.42745e-05
SENP1	black	0.407569	6.99649e-07
SETD1B	black	0.801824	3.28459e-32
SF3A1	black	0.736746	7.11168e-25
SF3A2	black	0.774366	8.12354e-29
SF3B5	black	0.502619	3.34846e-10
SFMBT1	black	0.918424	1.2508e-56
SFRP5	black	0.419591	3.01242e-07
SFXN1	black	0.821348	5.77515e-35
SGPP2	black	0.597276	1.05456e-14
SGTB	black	0.792307	5.62788e-31
SH2D3A	black	0.856404	7.17692e-41
SHF	black	0.542656	6.18655e-12
SIDT1	black	0.770929	1.99919e-28
SIVA1	black	0.748072	5.4803e-26
SKI	black	0.778092	3.00597e-29
SLC16A10	black	0.832142	1.23043e-36
SLC22A17	black	0.833559	7.27365e-37
SLC22A23	black	0.683627	2.47913e-20
SLC25A38	black	0.87966	9.8733e-46
SLC29A2	black	0.828359	4.88849e-36
SLC2A1	black	0.693499	4.21455e-21
SLC41A1	black	0.816347	3.15048e-34
SLC5A5	black	0.670008	2.55634e-19
SLC7A6	black	0.811771	1.42243e-33
SMAD3	black	0.61663	8.14512e-16
SMARCD1	black	0.778028	3.05797e-29
SMG6	black	0.903257	8.05053e-52
SMYD5	black	0.900683	4.39118e-51
SNHG10	black	0.645861	1.19802e-17
SNHG3	black	0.686689	1.44173e-20
SNHG4	black	0.558885	1.05014e-12
SNHG7	black	0.613732	1.20869e-15
SNHG8	black	0.773599	9.94611e-29
SNPH	black	0.770138	2.45404e-28
SNRK	black	0.827809	5.9561e-36
SNRPB	black	0.544797	4.92226e-12
SORCS3	black	0.549659	2.91196e-12
SOX8	black	0.695089	3.14677e-21
SP3	black	0.310831	0.000206796
SPATA13	black	0.750269	3.28122e-26
SPEG	black	0.720367	2.31316e-23
SPTAN1	black	0.742262	2.07539e-25
SPTBN1	black	0.870602	9.98477e-44
SSBP2	black	0.565215	5.12143e-13
SSTR3	black	0.543947	5.39106e-12
STAG1	black	0.74124	2.61351e-25
STAMBPL1	black	0.75829	4.81346e-27
STIM1	black	0.78989	1.1312e-30
STIM2	black	0.69443	3.55286e-21
STX1B	black	0.599839	7.58684e-15
STXBP1	black	0.711077	1.49613e-22
SUPT5H	black	0.781573	1.16655e-29
SUV39H1	black	0.406659	7.44777e-07
SYCE1L	black	0.476828	3.37406e-09
SYNGAP1	black	0.858248	3.18191e-41
SYS1	black	0.620152	5.01484e-16
TADA1	black	0.596702	1.1347e-14
TAF3	black	0.800489	4.9386e-32
TAF4B	black	0.837541	1.61701e-37
TASP1	black	0.764751	9.7052e-28
TBC1D15	black	0.647787	8.92813e-18
TBC1D19	black	0.590848	2.37757e-14
TBC1D25	black	0.554558	1.70088e-12
TBC1D4	black	0.668632	3.21366e-19
TCEA3	black	0.774791	7.26065e-29
TCEAL2	black	0.320408	0.000127512
TCF20	black	0.882417	2.24857e-46
TDRD3	black	0.726055	7.10353e-24
TECPR1	black	0.632507	8.70528e-17
TECR	black	0.760926	2.51978e-27
TENC1	black	0.64599	1.17482e-17
TERF2IP	black	0.803162	2.17585e-32
TGFBR2	black	0.80684	6.90007e-33
THAP7	black	0.824679	1.81119e-35
THRA	black	0.718142	3.64214e-23
TIMD4	black	0.606874	3.02673e-15
TJP3	black	0.744033	1.38842e-25
TLE2	black	0.860094	1.39327e-41
TMEM116	black	0.786721	2.78582e-30
TMEM161A	black	0.524416	4.06655e-11
TMEM183A	black	0.428519	1.57671e-07
TMEM30B	black	0.781377	1.23084e-29
TMEM45B	black	0.566136	4.60729e-13
TMEM63A	black	0.752076	2.14272e-26
TMEM66	black	0.680183	4.52638e-20
TMIGD2	black	0.438591	7.42486e-08
TMUB1	black	0.832736	9.8789e-37
TMX4	black	0.254314	0.00261258
TNK1	black	0.805886	9.31639e-33
TNKS1BP1	black	0.590506	2.48132e-14
TNRC6C	black	0.895885	9.19319e-50
TNXB	black	0.623925	2.9619e-16
TOP1MT	black	0.573347	1.99033e-13
TRAF1	black	0.830494	2.25386e-36
TRAT1	black	0.825672	1.27599e-35
TRERF1	black	0.785308	4.14379e-30
TRIM37	black	0.65943	1.44031e-18
TRIM62	black	0.705316	4.59062e-22
TRPC1	black	0.685432	1.80247e-20
TSPAN18	black	0.81083	1.92935e-33
TTC12	black	0.521882	5.23674e-11
TTC26	black	0.425814	1.92221e-07
TTC3P1	black	0.758826	4.22234e-27
TYW1	black	0.534376	1.47481e-11
UBXN1	black	0.819949	9.33134e-35
UBXN2A	black	0.385331	3.057e-06
UNK	black	0.733147	1.56248e-24
USE1	black	0.630417	1.17712e-16
USP34	black	0.650118	6.23592e-18
USP51	black	0.550398	2.68664e-12
USP53	black	0.682232	3.1666e-20
USP7	black	0.805223	1.14668e-32
UTP23	black	0.461205	1.24935e-08
UXS1	black	0.772352	1.37978e-28
UXT	black	0.876905	4.17805e-45
VEGFB	black	0.862449	4.77366e-42
VIPR1	black	0.268091	0.00147726
WBP1	black	0.517581	8.00467e-11
WBSCR22	black	0.822771	3.52954e-35
WDR3	black	0.336113	5.5677e-05
WDR6	black	0.588406	3.22258e-14
WHAMM	black	0.811922	1.35441e-33
WHSC1L1	black	0.844691	9.78562e-39
WNK1	black	0.342639	3.89348e-05
WNT10A	black	0.384454	3.23307e-06
WNT7A	black	0.882572	2.06633e-46
WWP1	black	0.841922	2.94757e-38
XKRX	black	0.564331	5.66677e-13
XPO4	black	0.811641	1.48395e-33
XPO6	black	0.772019	1.50536e-28
YRDC	black	0.632297	8.97442e-17
YTHDF2	black	0.557936	1.16806e-12
ZBTB2	black	0.282818	0.000776522
ZBTB25	black	0.871881	5.31667e-44
ZC3HAV1	black	0.865654	1.07571e-42
ZCCHC14	black	0.781454	1.20528e-29
ZEB1	black	0.874957	1.13495e-44
ZFAND2B	black	0.697878	1.87657e-21
ZFP28	black	0.445948	4.21719e-08
ZFP36L2	black	0.68599	1.6325e-20
ZFYVE9	black	0.870553	1.02282e-43
ZNF134	black	0.641526	2.30534e-17
ZNF141	black	0.491206	9.53073e-10
ZNF157	black	0.723545	1.20034e-23
ZNF273	black	0.618086	6.67055e-16
ZNF367	black	0.680487	4.29346e-20
ZNF407	black	0.698522	1.664e-21
ZNF408	black	0.356909	1.73139e-05
ZNF430	black	0.746984	7.05143e-26
ZNF446	black	0.809778	2.7075e-33
ZNF462	black	0.35424	2.02072e-05
ZNF483	black	0.786194	3.23191e-30
ZNF498	black	0.792378	5.51293e-31
ZNF512B	black	0.803895	1.73419e-32
ZNF540	black	0.61418	1.13742e-15
ZNF541	black	0.654347	3.22565e-18
ZNF551	black	0.532406	1.80722e-11
ZNF567	black	0.677156	7.62973e-20
ZNF609	black	0.768755	3.50554e-28
ZNF675	black	0.853677	2.34105e-40
ZNF766	black	0.700214	1.21167e-21
ZNF800	black	0.641877	2.18715e-17
ZNF805	black	0.513751	1.16239e-10
ZNF821	black	0.518767	7.12555e-11
ZNF845	black	0.480191	2.52357e-09
ZNF90	black	0.588339	3.24972e-14
ZRANB1	black	0.564003	5.88337e-13
ZSWIM5	black	0.722763	1.41164e-23
ZXDA	black	0.731661	2.15453e-24
ZXDB	black	0.813659	7.6749e-34
ZZZ3	black	0.807352	5.86924e-33
ABCA11P	green	0.717776	3.9228e-23
ABCA3	green	0.679706	4.9162e-20
ABCC1	green	0.509534	1.74333e-10
ABCD2	green	0.879189	1.26645e-45
ABHD14A	green	0.737187	6.45236e-25
ABHD14A-ACY1	green	0.739684	3.7051e-25
ABHD14B	green	0.855816	9.27973e-41
ABI2	green	0.775369	6.22902e-29
ABLIM1	green	0.807226	6.10658e-33
ABLIM2	green	0.715146	6.66578e-23
ABT1	green	0.480566	2.44267e-09
ACACB	green	0.634714	6.31402e-17
ACAP1	green	0.835188	3.95197e-37
ACD	green	0.694587	3.45189e-21
ACE	green	0.532905	1.71676e-11
ACP6	green	0.690806	6.88177e-21
ACSL6	green	0.828913	4.00214e-36
ACSM3	green	0.607984	2.61281e-15
ACTR1B	green	0.821856	4.84697e-35
ACTR3C	green	0.399583	1.2029e-06
ACVR2A	green	0.459618	1.42181e-08
ACYP1	green	0.64239	2.02496e-17
ADAM22	green	0.654153	3.32523e-18
ADAM23	green	0.395603	1.56766e-06
ADARB1	green	0.80947	2.98864e-33
ADAT1	green	0.332419	6.79355e-05
ADC	green	0.667205	4.06931e-19
ADCY3	green	0.646924	1.01877e-17
ADD3	green	0.728815	3.9625e-24
ADORA2A	green	0.571947	2.34627e-13
AES	green	0.897588	3.17754e-50
AFAP1	green	0.494404	7.13738e-10
AFF1	green	0.349928	2.58632e-05
AGAP2	green	0.77819	2.92746e-29
AGBL2	green	0.614332	1.11423e-15
AGBL5	green	0.690249	7.61122e-21
AGFG2	green	0.795607	2.13789e-31
AGMAT	green	0.822206	4.2936e-35
AGPHD1	green	0.649115	7.27909e-18
AIM1L	green	0.482237	2.11156e-09
AIP	green	0.787602	2.17194e-30
AKAP1	green	0.674845	1.13211e-19
AKR1B1	green	0.604851	3.95103e-15
AKTIP	green	0.786128	3.2918e-30
ALDH18A1	green	0.726498	6.47159e-24
ALKBH7	green	0.602965	5.05761e-15
AMDHD2	green	0.513932	1.14216e-10
AMFR	green	0.236829	0.00516273
AMIGO1	green	0.80172	3.39137e-32
AMN1	green	0.666039	4.93077e-19
AMZ2	green	0.816802	2.70493e-34
ANKAR	green	0.563262	6.402e-13
ANKH	green	0.888985	5.67806e-48
ANKRD13C	green	0.669305	2.87369e-19
ANKRD19P	green	0.796953	1.43293e-31
ANKRD39	green	0.635654	5.50265e-17
ANKS6	green	0.913479	5.77147e-55
ANP32B	green	0.863773	2.59078e-42
AP4S1	green	0.749362	4.05775e-26
APBA2	green	0.597706	9.98066e-15
APBA3	green	0.792704	5.01457e-31
APOA1BP	green	0.665107	5.74455e-19
APRT	green	0.826863	8.3555e-36
AQP3	green	0.728563	4.18041e-24
ARHGAP15	green	0.817606	2.06557e-34
ARHGAP35	green	0.477071	3.30443e-09
ARHGEF3	green	0.681548	3.5688e-20
ARHGEF4	green	0.657935	1.82856e-18
ARHGEF5	green	0.589536	2.80033e-14
ARID1B	green	0.819901	9.48731e-35
ARIH2	green	0.652037	4.62948e-18
ASNSD1	green	0.554486	1.7145e-12
ASTN2	green	0.72553	7.93107e-24
ATAD1	green	0.259095	0.00215089
ATIC	green	0.807233	6.09289e-33
ATP11B	green	0.64373	1.65503e-17
ATP2A3	green	0.81636	3.13595e-34
ATP5G2	green	0.588398	3.22594e-14
ATP5O	green	0.574913	1.65403e-13
ATP6V0E2	green	0.827047	7.82549e-36
ATP6V1G2	green	0.632933	8.18406e-17
ATP8B2	green	0.905469	1.80341e-52
ATRX	green	0.429588	1.45731e-07
ATXN2L	green	0.60791	2.63835e-15
ATXN7L1	green	0.557786	1.18775e-12
ATXN7L3	green	0.65446	3.16906e-18
AVEN	green	0.35326	2.13801e-05
AXIN1	green	0.676725	8.2154e-20
B2M	green	0.310252	0.000212813
B3GAT3	green	0.764667	9.91394e-28
B4GALNT4	green	0.299254	0.000363124
BAHD1	green	0.586787	3.93718e-14
BBS9	green	0.632526	8.68172e-17
BCL11B	green	0.89033	2.59761e-48
BCL2	green	0.772806	1.2249e-28
BCL7C	green	0.758389	4.69805e-27
BCL9	green	0.643142	1.80847e-17
BCL9L	green	0.773255	1.08874e-28
BCR	green	0.606821	3.04801e-15
BDH1	green	0.743046	1.73785e-25
BEND5	green	0.60508	3.83426e-15
BEST4	green	0.516373	9.00882e-11
BEX4	green	0.396895	1.43909e-06
BHLHB9	green	0.624327	2.79939e-16
BICD1	green	0.618325	6.45455e-16
BIN1	green	0.840758	4.65676e-38
BLMH	green	0.74629	8.27667e-26
BMPR1A	green	0.67098	2.17294e-19
BOLA3	green	0.765739	7.56227e-28
BRF2	green	0.50215	3.49833e-10
BRP44	green	0.483364	1.91295e-09
BRPF3	green	0.764402	1.05962e-27
BTF3	green	0.851403	6.16343e-40
BTN3A3	green	0.480549	2.44628e-09
BUB3	green	0.795018	2.54386e-31
C10orf35	green	0.81009	2.44971e-33
C10orf58	green	0.336232	5.53193e-05
C10orf95	green	0.468979	6.56665e-09
C11orf1	green	0.782932	8.02435e-30
C11orf2	green	0.91142	2.66162e-54
C11orf84	green	0.363641	1.16519e-05
C12orf29	green	0.707529	2.99395e-22
C12orf53	green	0.649517	6.84251e-18
C12orf57	green	0.835058	4.15024e-37
C14orf1	green	0.781462	1.20261e-29
C14orf128	green	0.542022	6.61707e-12
C14orf132	green	0.587477	3.61541e-14
C14orf166	green	0.60869	2.37872e-15
C14orf28	green	0.325079	0.000100129
C14orf64	green	0.836221	2.67418e-37
C15orf17	green	0.736813	7.0084e-25
C15orf33	green	0.764867	9.42659e-28
C15orf41	green	0.702451	7.93656e-22
C16orf45	green	0.349195	2.69614e-05
C17orf108	green	0.587795	3.47616e-14
C17orf48	green	0.785069	4.4295e-30
C17orf69	green	0.569523	3.11414e-13
C17orf89	green	0.332294	6.83917e-05
C19orf2	green	0.884886	5.79083e-47
C19orf22	green	0.714732	7.24089e-23
C19orf24	green	0.508845	1.86159e-10
C19orf29	green	0.61314	1.30949e-15
C19orf43	green	0.638982	3.36834e-17
C19orf53	green	0.759508	3.57315e-27
C19orf70	green	0.572977	2.07893e-13
C1orf172	green	0.728097	4.61595e-24
C1orf201	green	0.731235	2.36137e-24
C1QBP	green	0.842847	2.04421e-38
C20orf196	green	0.596759	1.12647e-14
C21orf63	green	0.649108	7.28757e-18
C22orf29	green	0.656977	2.12937e-18
C22orf32	green	0.415269	4.09378e-07
C2CD4D	green	0.432783	1.14969e-07
C2orf15	green	0.460789	1.29247e-08
C2orf40	green	0.641586	2.28489e-17
C3orf17	green	0.610448	1.88107e-15
C3orf18	green	0.851725	5.37991e-40
C3orf26	green	0.714487	7.60461e-23
C3orf33	green	0.695825	2.74715e-21
C5orf39	green	0.729998	3.07868e-24
C6orf130	green	0.703523	6.47071e-22
C6orf225	green	0.658039	1.79858e-18
C6orf27	green	0.497091	5.5842e-10
C7orf50	green	0.333249	6.49795e-05
C7orf51	green	0.658425	1.6914e-18
C8orf33	green	0.639824	2.97231e-17
C9orf16	green	0.680444	4.32521e-20
C9orf30	green	0.633134	7.94791e-17
C9orf43	green	0.350103	2.56076e-05
C9orf46	green	0.670474	2.36478e-19
C9orf68	green	0.533443	1.62411e-11
C9orf78	green	0.843346	1.67618e-38
C9orf95	green	0.674243	1.25405e-19
CA11	green	0.777953	3.12019e-29
CA5B	green	0.557038	1.2913e-12
CACNB3	green	0.507575	2.10053e-10
CAD	green	0.756956	6.65799e-27
CAMK2N1	green	0.492445	8.52362e-10
CAMLG	green	0.734455	1.17543e-24
CAPN14	green	0.59753	1.02079e-14
CARD11	green	0.767946	4.31348e-28
CASD1	green	0.581514	7.50079e-14
CBFA2T2	green	0.798669	8.56837e-32
CBLL1	green	0.525536	3.63423e-11
CBX5	green	0.727464	5.27716e-24
CBX7	green	0.881207	4.32263e-46
CCDC11	green	0.528831	2.60471e-11
CCDC120	green	0.805318	1.11324e-32
CCDC136	green	0.738883	4.43032e-25
CCDC138	green	0.613553	1.23824e-15
CCDC65	green	0.790303	1.00455e-30
CCDC85B	green	0.729386	3.50875e-24
CCDC85C	green	0.798465	9.10946e-32
CCDC91	green	0.809769	2.71593e-33
CCDC92	green	0.573233	2.01722e-13
CCM2	green	0.70121	1.00412e-21
CCNB1IP1	green	0.73124	2.3588e-24
CCNG1	green	0.857223	5.00821e-41
CCNI	green	0.506989	2.22039e-10
CD2	green	0.821057	6.38403e-35
CD226	green	0.380223	4.22592e-06
CD247	green	0.441853	5.7874e-08
CD27	green	0.73173	2.12267e-24
CD320	green	0.610453	1.87975e-15
CD3D	green	0.898478	1.81019e-50
CD3E	green	0.882603	2.03216e-46
CD3G	green	0.781365	1.23486e-29
CD40LG	green	0.795936	1.93898e-31
CD5	green	0.783586	6.69385e-30
CD6	green	0.834342	5.43019e-37
CD7	green	0.538944	9.15868e-12
CD81	green	0.608914	2.30876e-15
CD82	green	0.575703	1.50608e-13
CD8B	green	0.555535	1.52637e-12
CD96	green	0.864993	1.46741e-42
CDC25B	green	0.854475	1.66083e-40
CDC42SE2	green	0.852391	4.05626e-40
CDHR3	green	0.603835	4.5143e-15
CDNF	green	0.593085	1.79531e-14
CDON	green	0.654252	3.27433e-18
CDS2	green	0.735574	9.20231e-25
CENPH	green	0.731615	2.17608e-24
CEP120	green	0.87398	1.86165e-44
CEP68	green	0.820774	7.03667e-35
CEP70	green	0.792555	5.23709e-31
CEP72	green	0.630567	1.15198e-16
CERK	green	0.647753	8.97344e-18
CERS3	green	0.386957	2.75438e-06
CHCHD7	green	0.624854	2.59912e-16
CHD3	green	0.804453	1.45807e-32
CHN1	green	0.451642	2.69698e-08
CHPF	green	0.26847	0.00145363
CIRH1A	green	0.69264	4.93093e-21
CIZ1	green	0.677807	6.82309e-20
CLEC2D	green	0.726373	6.64302e-24
CLIP3	green	0.394477	1.6886e-06
CLPP	green	0.864966	1.4861e-42
CLSTN1	green	0.714595	7.44219e-23
COL5A2	green	0.357984	1.62627e-05
COMMD3-BMI1	green	0.810861	1.9104e-33
COMMD6	green	0.782573	8.86016e-30
COMTD1	green	0.465243	8.96305e-09
COQ4	green	0.61959	5.42071e-16
CORO2A	green	0.58668	3.98961e-14
COX4I1	green	0.681959	3.32178e-20
COX6C	green	0.770709	2.11694e-28
CPLX1	green	0.342211	3.98676e-05
CRB3	green	0.670665	2.29076e-19
CRTC3	green	0.763961	1.18367e-27
CRYBB2P1	green	0.307189	0.000247489
CSF1	green	0.324762	0.000101798
CSNK1E	green	0.700776	1.08975e-21
CSTF1	green	0.643142	1.80845e-17
CTCF	green	0.774511	7.8199e-29
CTSF	green	0.542439	6.33031e-12
CUTA	green	0.843655	1.48184e-38
CWC15	green	0.533131	1.67715e-11
CXCR3	green	0.400534	1.12858e-06
CYB561	green	0.432966	1.13408e-07
CYFIP2	green	0.908759	1.81634e-53
CYLD	green	0.84279	2.09134e-38
CYP2J2	green	0.540569	7.71777e-12
DAP3	green	0.841685	3.23603e-38
DAZAP1	green	0.716374	5.20716e-23
DBNDD1	green	0.422374	2.4667e-07
DCAF5	green	0.853813	2.20911e-40
DDHD2	green	0.8183	1.63436e-34
DENND1C	green	0.817109	2.44086e-34
DGCR6L	green	0.768108	4.13862e-28
DGKZ	green	0.688736	9.99739e-21
DHRS12	green	0.649836	6.51344e-18
DIEXF	green	0.386991	2.74834e-06
DIMT1L	green	0.68542	1.80624e-20
DLEU1	green	0.541312	7.13482e-12
DNAH6	green	0.519031	6.94278e-11
DNAI2	green	0.564538	5.53417e-13
DNAJC18	green	0.484838	1.68049e-09
DNAJC6	green	0.462584	1.11588e-08
DNAJC9	green	0.823849	2.42359e-35
DNLZ	green	0.262102	0.00189974
DNM1P46	green	0.384227	3.28006e-06
DPH5	green	0.806253	8.30072e-33
DPP7	green	0.651005	5.43533e-18
DSC1	green	0.462275	1.14461e-08
DTX1	green	0.443824	4.97209e-08
DUSP16	green	0.735411	9.53833e-25
DVL2	green	0.813504	8.07513e-34
DYNLT3	green	0.609971	2.00493e-15
DYRK1A	green	0.645511	1.26359e-17
DYRK2	green	0.845902	6.00168e-39
DZIP3	green	0.588211	3.30151e-14
EBPL	green	0.372533	6.81096e-06
ECSIT	green	0.519938	6.34831e-11
EDF1	green	0.720751	2.13777e-23
EEF1B2	green	0.918408	1.26732e-56
EEF1D	green	0.890783	1.99163e-48
EEF1G	green	0.895539	1.13834e-49
EEF2	green	0.701262	9.94181e-22
EFHD1	green	0.523965	4.25472e-11
EIF2D	green	0.841828	3.05959e-38
EIF3D	green	0.874634	1.33712e-44
EIF3E	green	0.780541	1.54714e-29
EIF3F	green	0.675465	1.01878e-19
EIF3H	green	0.797242	1.31458e-31
EIF3I	green	0.667043	4.17959e-19
EIF3K	green	0.793154	4.39662e-31
EIF3L	green	0.669358	2.84868e-19
ELK4	green	0.685178	1.88551e-20
ENPP3	green	0.508482	1.92712e-10
EPB41	green	0.799794	6.09835e-32
EPHB6	green	0.663286	7.73087e-19
EPN2	green	0.482334	2.09372e-09
EPS8L2	green	0.686054	1.61418e-20
ERGIC3	green	0.600799	6.70188e-15
ERO1L	green	0.290065	0.000558523
ESPN	green	0.495335	6.55729e-10
ESYT2	green	0.766443	6.32729e-28
ETS1	green	0.841413	3.60201e-38
EVL	green	0.863471	2.98027e-42
EXOC2	green	0.597498	1.02496e-14
EXPH5	green	0.482815	2.0073e-09
FAHD2B	green	0.722919	1.36699e-23
FAIM3	green	0.863142	3.47018e-42
FAM107B	green	0.825057	1.58564e-35
FAM117A	green	0.848685	1.91859e-39
FAM134C	green	0.68442	2.15569e-20
FAM162A	green	0.762069	1.89816e-27
FAM169A	green	0.6391	3.30982e-17
FAM178B	green	0.50924	1.79286e-10
FAM188B	green	0.488608	1.20289e-09
FAM190B	green	0.771062	1.93136e-28
FAM19A1	green	0.63029	1.19874e-16
FAM201A	green	0.656937	2.14298e-18
FAM24B-CUZD1	green	0.423473	2.27847e-07
FAM60A	green	0.692169	5.3728e-21
FAM65B	green	0.673495	1.42325e-19
FAM66B	green	0.427531	1.6953e-07
FAM83G	green	0.59755	1.01816e-14
FAM84B	green	0.7831	7.65972e-30
FAM98C	green	0.714598	7.43819e-23
FARS2	green	0.655073	2.87763e-18
FAU	green	0.782132	1.00055e-29
FBL	green	0.852336	4.15169e-40
FBXL14	green	0.483002	1.97481e-09
FBXL22	green	0.506306	2.36868e-10
FBXO2	green	0.474554	4.09921e-09
FBXO31	green	0.780171	1.71137e-29
FBXO44	green	0.61309	1.31837e-15
FBXW4	green	0.833299	8.01367e-37
FGF9	green	0.510212	1.63385e-10
FIP1L1	green	0.619533	5.46348e-16
FIS1	green	0.50798	2.02127e-10
FKBP11	green	0.565962	4.70045e-13
FLJ22184	green	0.498062	5.10774e-10
FLJ39653	green	0.830205	2.50393e-36
FLJ44635	green	0.788178	1.84436e-30
FLT4	green	0.414249	4.39832e-07
FNDC8	green	0.664917	5.92608e-19
FPGS	green	0.638806	3.45756e-17
FTSJ1	green	0.641991	2.1502e-17
FXYD1	green	0.640091	2.85667e-17
FXYD2	green	0.360728	1.38453e-05
FXYD5	green	0.696835	2.27835e-21
FYN	green	0.561553	7.77381e-13
FZD3	green	0.495075	6.71412e-10
GADD45GIP1	green	0.797958	1.06089e-31
GALM	green	0.74894	4.47776e-26
GALNT12	green	0.835958	2.9543e-37
GAMT	green	0.86047	1.17544e-41
GATAD2A	green	0.671507	1.98947e-19
GATS	green	0.549758	2.88064e-12
GCC2	green	0.656092	2.44987e-18
GCET2	green	0.685264	1.85683e-20
GDF11	green	0.76949	2.90137e-28
GIPC1	green	0.870471	1.0645e-43
GLTSCR2	green	0.89057	2.25615e-48
GMPS	green	0.707737	2.87525e-22
GNB2L1	green	0.800538	4.8652e-32
GNB5	green	0.705351	4.55958e-22
GNL1	green	0.496718	5.77881e-10
GOLGA7B	green	0.75564	9.14924e-27
GOSR1	green	0.434016	1.04853e-07
GPA33	green	0.661827	9.79477e-19
GPR113	green	0.365786	1.02512e-05
GPR89B	green	0.391049	2.11371e-06
GRAMD1A	green	0.806575	7.50047e-33
GRAP	green	0.753004	1.71947e-26
GRPEL2	green	0.689176	9.23635e-21
GSPT1	green	0.520377	6.07915e-11
GSPT2	green	0.50563	2.52463e-10
GSTK1	green	0.658695	1.61981e-18
GTF2E2	green	0.713489	9.28018e-23
GTF2IRD1	green	0.632791	8.35438e-17
GTF3A	green	0.880189	7.45187e-46
GTPBP6	green	0.495835	6.26472e-10
GYPC	green	0.768359	3.88035e-28
H2AFV	green	0.545141	4.74413e-12
HAR1A	green	0.694217	3.69481e-21
HARS	green	0.842393	2.44784e-38
HAX1	green	0.749062	4.35195e-26
HBS1L	green	0.461765	1.19341e-08
HCG18	green	0.7443	1.30629e-25
HDAC1	green	0.818236	1.66979e-34
HECTD2	green	0.614673	1.06369e-15
HERC2	green	0.597977	9.63904e-15
HERC6	green	0.320216	0.000128773
HERPUD2	green	0.72798	4.73187e-24
HINT1	green	0.929587	8.26723e-61
HIVEP2	green	0.805608	1.01658e-32
HLF	green	0.498349	4.97505e-10
HMGA1	green	0.562899	6.67191e-13
HMGB1	green	0.375545	5.65791e-06
HMGN1	green	0.68895	9.61971e-21
HNRNPM	green	0.830875	1.96012e-36
HNRNPUL1	green	0.703667	6.29621e-22
HNRPDL	green	0.717745	3.94765e-23
HNRPLL	green	0.699964	1.26993e-21
HSD17B14	green	0.378903	4.59074e-06
HSD17B8	green	0.708472	2.49237e-22
HTATSF1	green	0.75042	3.16672e-26
HUWE1	green	0.518061	7.63675e-11
IFITM1	green	0.760404	2.86657e-27
IFRD2	green	0.77902	2.33961e-29
IGBP1	green	0.787895	1.99873e-30
IGFBP3	green	0.38727	2.69955e-06
IGSF22	green	0.522829	4.76573e-11
IGSF8	green	0.610411	1.89048e-15
IK	green	0.615043	1.01151e-15
IKZF1	green	0.878363	1.95546e-45
IL2RA	green	0.588333	3.25185e-14
IL2RG	green	0.770876	2.02726e-28
IL32	green	0.714813	7.12536e-23
IL4R	green	0.556875	1.31498e-12
IL5RA	green	0.323804	0.000107003
INO80E	green	0.79644	1.66937e-31
IPCEF1	green	0.76785	4.42064e-28
IQCH	green	0.592508	1.9305e-14
IRAK1BP1	green	0.610137	1.96106e-15
IRGM	green	0.577761	1.17852e-13
ISCU	green	0.765754	7.53374e-28
ISG20	green	0.663349	7.65296e-19
ITFG2	green	0.506127	2.40892e-10
ITGA3	green	0.746505	7.8763e-26
ITGB7	green	0.626207	2.1468e-16
ITM2A	green	0.647005	1.00621e-17
JAK1	green	0.499714	4.38596e-10
JAKMIP3	green	0.441912	5.76134e-08
JMJD8	green	0.424419	2.12748e-07
JTB	green	0.776318	4.83712e-29
KCNC4	green	0.641296	2.38619e-17
KCNH2	green	0.606224	3.29801e-15
KCNQ5	green	0.487168	1.36744e-09
KDM2B	green	0.702684	7.59346e-22
KDM4C	green	0.691452	6.12147e-21
KIAA0240	green	0.696172	2.57658e-21
KIAA0284	green	0.458136	1.60336e-08
KIAA0355	green	0.827142	7.56324e-36
KIAA0391	green	0.807838	5.03083e-33
KIAA0408	green	0.708663	2.40095e-22
KIAA0564	green	0.744162	1.34813e-25
KIAA0586	green	0.785781	3.62913e-30
KIAA1191	green	0.714719	7.2603e-23
KIAA1324	green	0.847833	2.7274e-39
KIAA1324L	green	0.31701	0.00015166
KIAA1543	green	0.313623	0.000179907
KIAA1797	green	0.476397	3.50135e-09
KIAA2022	green	0.566114	4.6191e-13
KIF2A	green	0.723934	1.107e-23
KIF3A	green	0.665114	5.73868e-19
KIF5A	green	0.611569	1.61829e-15
KIF5C	green	0.585475	4.62741e-14
KLF12	green	0.747077	6.90197e-26
KLHDC4	green	0.39149	2.05383e-06
KLHL32	green	0.721143	1.97257e-23
KLHL35	green	0.350417	2.51533e-05
KLHL36	green	0.781774	1.10379e-29
KRBA1	green	0.579474	9.59583e-14
KRT10	green	0.572835	2.11378e-13
KRT2	green	0.452608	2.49781e-08
KRTCAP2	green	0.623974	2.94147e-16
LAS1L	green	0.725839	7.43281e-24
LAT	green	0.925388	3.67983e-59
LAX1	green	0.538288	9.81159e-12
LBH	green	0.646043	1.16538e-17
LCK	green	0.893452	4.06447e-49
LDHB	green	0.898774	1.49931e-50
LDLRAP1	green	0.731861	2.06339e-24
LEPREL2	green	0.563626	6.14205e-13
LETMD1	green	0.76018	3.02859e-27
LIME1	green	0.895903	9.09184e-50
LIMS2	green	0.585247	4.75838e-14
LINS	green	0.797173	1.34199e-31
LOC100128420	green	0.611435	1.64789e-15
LOC100129250	green	0.802772	2.45407e-32
LOC100129534	green	0.704983	4.89343e-22
LOC100130093	green	0.611008	1.7451e-15
LOC100130231	green	0.823731	2.52571e-35
LOC100131096	green	0.805219	1.14816e-32
LOC100131176	green	0.557678	1.20216e-12
LOC100131289	green	0.352293	2.25998e-05
LOC100132111	green	0.387981	2.57879e-06
LOC100134368	green	0.622034	3.85962e-16
LOC100188949	green	0.617617	7.1141e-16
LOC100233209	green	0.906577	8.40035e-53
LOC100270804	green	0.44337	5.14976e-08
LOC100287616	green	0.716156	5.44113e-23
LOC100306951	green	0.806693	7.22699e-33
LOC100505761	green	0.830736	2.06273e-36
LOC100505783	green	0.679987	4.68232e-20
LOC100505894	green	0.592018	2.05313e-14
LOC100506023	green	0.619312	5.63305e-16
LOC100506548	green	0.62245	3.64184e-16
LOC100506710	green	0.614029	1.16102e-15
LOC100506779	green	0.607785	2.68265e-15
LOC100506804	green	0.28681	0.000648307
LOC100506990	green	0.57158	2.44939e-13
LOC100507266	green	0.720571	2.21831e-23
LOC147727	green	0.685089	1.91553e-20
LOC152217	green	0.513547	1.18547e-10
LOC202781	green	0.75968	3.42471e-27
LOC283050	green	0.351564	2.35609e-05
LOC283104	green	0.67052	2.34674e-19
LOC283174	green	0.654336	3.23098e-18
LOC284440	green	0.740362	3.18369e-25
LOC284889	green	0.625164	2.4877e-16
LOC338651	green	0.366632	9.74361e-06
LOC374443	green	0.727893	4.81973e-24
LOC388564	green	0.644964	1.37305e-17
LOC400027	green	0.502888	3.26557e-10
LOC401052	green	0.305774	0.00026521
LOC401431	green	0.712692	1.08718e-22
LOC439949	green	0.785308	4.14342e-30
LOC440461	green	0.519413	6.68623e-11
LOC442454	green	0.509518	1.746e-10
LOC550112	green	0.688007	1.13941e-20
LOC550643	green	0.700893	1.0661e-21
LOC643733	green	0.551135	2.47857e-12
LOC728554	green	0.448164	3.54733e-08
LOC728743	green	0.870156	1.24214e-43
LOC92249	green	0.565314	5.06356e-13
LOXL1	green	0.625068	2.52163e-16
LOXL2	green	0.620928	4.50266e-16
LPIN2	green	0.713182	9.86422e-23
LRFN3	green	0.70119	1.00786e-21
LRRC14	green	0.780681	1.48937e-29
LSM4	green	0.56015	9.10865e-13
LTB	green	0.762282	1.80059e-27
LTBP4	green	0.561162	8.12475e-13
LY9	green	0.828386	4.84016e-36
LZTS1	green	0.437085	8.32322e-08
MAD2L1	green	0.740884	2.83143e-25
MAF1	green	0.53725	1.09374e-11
MAGED2	green	0.499821	4.3429e-10
MAGEE1	green	0.688136	1.11326e-20
MAGEH1	green	0.528241	2.76538e-11
MALT1	green	0.852876	3.29899e-40
MAMLD1	green	0.434114	1.04083e-07
MAP4K1	green	0.770114	2.46976e-28
MAPK11	green	0.647143	9.85289e-18
MAPK13	green	0.784781	4.80123e-30
MAPKAP1	green	0.700189	1.21733e-21
MAPT	green	0.599082	8.364e-15
MARCH9	green	0.884484	7.2366e-47
MATR3	green	0.736598	7.34765e-25
MBNL1	green	0.750033	3.46772e-26
MBTPS1	green	0.610803	1.79378e-15
MCF2L-AS1	green	0.708859	2.31101e-22
MCPH1	green	0.527983	2.83883e-11
MDFIC	green	0.788002	1.93864e-30
MDS2	green	0.726364	6.65638e-24
MECP2	green	0.582409	6.72901e-14
MEI1	green	0.705089	4.79516e-22
METTL4	green	0.739998	3.45405e-25
MFHAS1	green	0.748138	5.3973e-26
MGC3771	green	0.591939	2.07378e-14
MICALL1	green	0.592511	1.92995e-14
MID2	green	0.848371	2.18481e-39
MIR155HG	green	0.532214	1.84335e-11
MLLT11	green	0.695952	2.68344e-21
MLLT6	green	0.883893	1.00314e-46
MOB2	green	0.73987	3.55458e-25
MORC4	green	0.849351	1.45607e-39
MPI	green	0.729645	3.31997e-24
MPRIP	green	0.847946	2.60274e-39
MRPL38	green	0.714841	7.08479e-23
MRPL45	green	0.479403	2.70203e-09
MRPL49	green	0.727727	4.9921e-24
MRPL9	green	0.772261	1.41299e-28
MRPS15	green	0.618809	6.03751e-16
MRPS21	green	0.797229	1.31945e-31
MRPS25	green	0.461842	1.18591e-08
MRPS27	green	0.662599	8.64302e-19
MRPS30	green	0.7545	1.20315e-26
MTCP1NB	green	0.824919	1.66475e-35
MTERFD2	green	0.784756	4.83412e-30
MTHFD1L	green	0.369023	8.43467e-06
MYC	green	0.705275	4.62664e-22
MYO1D	green	0.504989	2.68179e-10
MZT2A	green	0.683599	2.49163e-20
MZT2B	green	0.815357	4.38035e-34
N4BP1	green	0.793432	4.05377e-31
NAE1	green	0.84038	5.39847e-38
NAP1L2	green	0.609891	2.0266e-15
NAT6	green	0.715212	6.57791e-23
NCK2	green	0.87433	1.55982e-44
NCRNA00086	green	0.692895	4.70635e-21
NCRNA00188	green	0.814158	6.51318e-34
NCRNA00263	green	0.588946	3.01355e-14
NDUFB11	green	0.667695	3.75338e-19
NDUFB8	green	0.592766	1.86886e-14
NDUFB9	green	0.690453	7.33556e-21
NDUFV1	green	0.687809	1.18037e-20
NEIL2	green	0.791822	6.47961e-31
NEK11	green	0.567833	3.78855e-13
NELL2	green	0.74521	1.06084e-25
NEO1	green	0.534456	1.46266e-11
NFATC3	green	0.70786	2.80757e-22
NGFRAP1	green	0.453528	2.32147e-08
NHP2	green	0.595095	1.39219e-14
NINL	green	0.42844	1.58586e-07
NIPA1	green	0.727398	5.35151e-24
NIPAL3	green	0.809501	2.95953e-33
NIPSNAP1	green	0.819497	1.08878e-34
NLE1	green	0.693017	4.60318e-21
NME7	green	0.420229	2.87791e-07
NMT2	green	0.770832	2.05012e-28
NOB1	green	0.720349	2.32147e-23
NOSIP	green	0.849303	1.48518e-39
NPM3	green	0.68733	1.28589e-20
NPTXR	green	0.548928	3.15255e-12
NR2C2AP	green	0.812217	1.23013e-33
NSA2	green	0.716439	5.13947e-23
NSD1	green	0.418664	3.2183e-07
NSMCE1	green	0.77354	1.01016e-28
NT5C1B	green	0.64766	9.10352e-18
NTAN1	green	0.458536	1.55226e-08
NUCB2	green	0.605497	3.62973e-15
NUDCD3	green	0.788546	1.6608e-30
NUDT16L1	green	0.863734	2.63921e-42
NUP210	green	0.807431	5.72432e-33
OCIAD2	green	0.937951	2.02836e-64
OPTN	green	0.863538	2.88954e-42
ORAI1	green	0.56278	6.76325e-13
ORMDL3	green	0.697492	2.01669e-21
OSBPL3	green	0.565044	5.22274e-13
OTUD7B	green	0.608384	2.47748e-15
OXCT1	green	0.889385	4.5031e-48
PABPC3	green	0.267935	0.00148708
PABPN1	green	0.574145	1.81133e-13
PAFAH1B3	green	0.725605	7.80748e-24
PAIP2B	green	0.747704	5.96934e-26
PARP11	green	0.337397	5.19275e-05
PARP16	green	0.798775	8.29924e-32
PATZ1	green	0.701416	9.65719e-22
PAXIP1	green	0.583509	5.88558e-14
PBXIP1	green	0.806226	8.37247e-33
PCBP4	green	0.80666	7.30305e-33
PCNXL2	green	0.744256	1.31941e-25
PDCD1	green	0.389789	2.29413e-06
PDE3B	green	0.71943	2.8021e-23
PDP2	green	0.696917	2.24402e-21
PEBP1	green	0.887623	1.24035e-47
PFKP	green	0.515549	9.76237e-11
PGAP2	green	0.603479	4.72933e-15
PGBD1	green	0.388959	2.42081e-06
PGBD3	green	0.326371	9.35844e-05
PGRMC2	green	0.472354	4.94204e-09
PHF15	green	0.876433	5.32925e-45
PHF17	green	0.790869	8.53454e-31
PHF19	green	0.734277	1.22196e-24
PIK3C2B	green	0.740061	3.40571e-25
PKD1	green	0.790716	8.91884e-31
PKIA	green	0.797043	1.395e-31
PLCL2	green	0.766101	6.90044e-28
PLD6	green	0.682225	3.17095e-20
PLEK2	green	0.516524	8.87667e-11
PLEKHA1	green	0.674354	1.23052e-19
PLEKHA5	green	0.392222	1.958e-06
PLEKHA7	green	0.286652	0.000653004
PLEKHB1	green	0.795935	1.9396e-31
PLEKHG4	green	0.635273	5.81873e-17
PLEKHJ1	green	0.709345	2.10179e-22
PLSCR3	green	0.831709	1.44326e-36
PMM1	green	0.711072	1.49755e-22
POLD2	green	0.708675	2.39526e-22
POLR1E	green	0.826906	8.22883e-36
POLR2C	green	0.860151	1.35762e-41
POLR3GL	green	0.849422	1.41356e-39
POP5	green	0.686864	1.39756e-20
PORCN	green	0.388033	2.57008e-06
POU5F1B	green	0.721316	1.90339e-23
PP7080	green	0.880593	6.00807e-46
PPDPF	green	0.456227	1.87033e-08
PPFIA3	green	0.572085	2.30857e-13
PPIA	green	0.571382	2.5067e-13
PPIH	green	0.668516	3.27631e-19
PPP1R13B	green	0.804478	1.44668e-32
PPP1R16B	green	0.673162	1.50575e-19
PPP1R2	green	0.717402	4.23145e-23
PPP1R3F	green	0.811106	1.76488e-33
PPP2R2D	green	0.687158	1.32609e-20
PPP2R3B	green	0.597691	9.99892e-15
PPP4R4	green	0.56795	3.73776e-13
PQBP1	green	0.4787	2.87137e-09
PRDM8	green	0.558563	1.08882e-12
PRDX2	green	0.78831	1.77624e-30
PRKACB	green	0.634624	6.39832e-17
PRKAR1B	green	0.593079	1.79674e-14
PRKCA	green	0.770353	2.32151e-28
PRKCSH	green	0.511766	1.40761e-10
PRKCZ	green	0.754355	1.2456e-26
PRKRA	green	0.659983	1.31803e-18
PRPF40B	green	0.754815	1.11559e-26
PRPS1	green	0.857867	3.76744e-41
PRR12	green	0.774531	7.77831e-29
PRR14	green	0.618239	6.53137e-16
PRRC2B	green	0.645322	1.30037e-17
PSIP1	green	0.836363	2.53366e-37
PSMC5	green	0.860824	1.00158e-41
PTPDC1	green	0.650719	5.68155e-18
PTPN7	green	0.634821	6.21668e-17
PTPRA	green	0.696154	2.58496e-21
PTPRCAP	green	0.82456	1.88846e-35
PVRIG	green	0.578768	1.04458e-13
PVRL3	green	0.651028	5.41558e-18
PVT1	green	0.738003	5.38653e-25
PWP1	green	0.745774	9.3213e-26
RAB11B	green	0.49269	8.33693e-10
RAB19	green	0.445006	4.53733e-08
RAB25	green	0.568139	3.65687e-13
RAB39B	green	0.733819	1.35017e-24
RABL2B	green	0.51628	9.09136e-11
RABL5	green	0.655177	2.83052e-18
RAD21	green	0.760469	2.82096e-27
RAD54B	green	0.618914	5.95129e-16
RAI2	green	0.512448	1.31826e-10
RALY	green	0.604507	4.13356e-15
RANBP1	green	0.512235	1.3455e-10
RARG	green	0.480686	2.4173e-09
RARRES3	green	0.664139	6.72924e-19
RASAL3	green	0.669485	2.78893e-19
RASGRP1	green	0.770636	2.15744e-28
RASSF7	green	0.740962	2.78236e-25
RBL1	green	0.769665	2.77297e-28
RBL2	green	0.818241	1.6673e-34
RBM27	green	0.600133	7.30385e-15
RBM33	green	0.737289	6.30911e-25
RBM43	green	0.404354	8.7171e-07
RDH16	green	0.49832	4.98817e-10
REEP6	green	0.487779	1.29515e-09
REXO2	green	0.771007	1.95908e-28
RFFL	green	0.642289	2.05611e-17
RFWD3	green	0.597668	1.00287e-14
RGP1	green	0.338389	4.91928e-05
RGS10	green	0.637624	4.11819e-17
RING1	green	0.652347	4.41126e-18
RNF113A	green	0.705759	4.21489e-22
RNF167	green	0.654692	3.05552e-18
RNF214	green	0.71088	1.55527e-22
RNF216	green	0.735328	9.7138e-25
RNFT2	green	0.635361	5.7446e-17
RNPS1	green	0.56667	4.33306e-13
RPA3	green	0.651338	5.16129e-18
RPAP1	green	0.423966	2.19855e-07
RPIA	green	0.655973	2.49655e-18
RPL10	green	0.937882	2.18158e-64
RPL10A	green	0.839594	7.32976e-38
RPL11	green	0.862185	5.38847e-42
RPL12	green	0.803829	1.7701e-32
RPL13	green	0.858377	3.005e-41
RPL13A	green	0.952915	2.3853e-72
RPL13AP20	green	0.36301	1.20968e-05
RPL13AP3	green	0.765884	7.28968e-28
RPL13AP6	green	0.446875	3.92346e-08
RPL14	green	0.8507	8.28539e-40
RPL17	green	0.872806	3.35501e-44
RPL18	green	0.846023	5.71253e-39
RPL18A	green	0.777133	3.88966e-29
RPL19	green	0.918991	7.93626e-57
RPL19P12	green	0.880969	4.91194e-46
RPL22	green	0.849138	1.59029e-39
RPL23	green	0.780467	1.57896e-29
RPL23A	green	0.866938	5.85928e-43
RPL23P8	green	0.668659	3.19927e-19
RPL24	green	0.8419	2.97402e-38
RPL26	green	0.754686	1.15066e-26
RPL27	green	0.823448	2.78874e-35
RPL27A	green	0.830547	2.21004e-36
RPL29	green	0.735854	8.65495e-25
RPL3	green	0.946921	6.73308e-69
RPL30	green	0.879858	8.88802e-46
RPL31	green	0.863809	2.54807e-42
RPL32	green	0.924735	6.50843e-59
RPL34	green	0.891931	1.01007e-48
RPL35	green	0.865628	1.08939e-42
RPL35A	green	0.820047	9.02534e-35
RPL36	green	0.855326	1.14856e-40
RPL36AL	green	0.718983	3.06937e-23
RPL37	green	0.840107	6.0038e-38
RPL38	green	0.853921	2.10809e-40
RPL39	green	0.553048	2.0093e-12
RPL4	green	0.889947	3.24912e-48
RPL5	green	0.885221	4.80525e-47
RPL6	green	0.881053	4.6965e-46
RPL7A	green	0.885698	3.68199e-47
RPL8	green	0.671192	2.09718e-19
RPLP0	green	0.89127	1.49459e-48
RPLP1	green	0.702065	8.54075e-22
RPLP2	green	0.892505	7.17542e-49
RPRD2	green	0.701345	9.78706e-22
RPS10	green	0.394964	1.63531e-06
RPS10P7	green	0.651144	5.31878e-18
RPS12	green	0.894877	1.70958e-49
RPS13	green	0.767331	5.04788e-28
RPS14	green	0.856599	6.5906e-41
RPS15	green	0.813945	6.98678e-34
RPS15A	green	0.861118	8.7668e-42
RPS16	green	0.851061	7.11728e-40
RPS18	green	0.752806	1.80223e-26
RPS19	green	0.863799	2.55985e-42
RPS19BP1	green	0.624184	2.85603e-16
RPS2	green	0.73965	3.73335e-25
RPS20	green	0.889947	3.24939e-48
RPS21	green	0.801296	3.86042e-32
RPS23	green	0.818937	1.3172e-34
RPS25	green	0.878765	1.58345e-45
RPS27A	green	0.899671	8.44661e-51
RPS29	green	0.882945	1.68702e-46
RPS3	green	0.92104	1.49192e-57
RPS3A	green	0.80676	7.07543e-33
RPS4X	green	0.65322	3.84864e-18
RPS5	green	0.831229	1.72181e-36
RPS6	green	0.887911	1.05249e-47
RPS6KB2	green	0.64074	2.59286e-17
RPS7	green	0.873276	2.65226e-44
RPS8	green	0.867634	4.20457e-43
RPS9	green	0.598525	8.98459e-15
RPSA	green	0.915364	1.37727e-55
RPSAP58	green	0.906627	8.11899e-53
RPTOR	green	0.525062	3.81157e-11
RPUSD2	green	0.532972	1.70486e-11
RRP15	green	0.658644	1.63326e-18
RRP1B	green	0.743099	1.71699e-25
RSBN1	green	0.855745	9.57373e-41
RUNX1	green	0.566784	4.2762e-13
RWDD1	green	0.715676	5.99266e-23
SAMD10	green	0.815162	4.67234e-34
SARDH	green	0.53536	1.33173e-11
SARM1	green	0.845514	7.02227e-39
SART1	green	0.594334	1.53316e-14
SBF1	green	0.79301	4.58625e-31
SBF1P1	green	0.686101	1.60063e-20
SCAI	green	0.768641	3.60924e-28
SCAMP3	green	0.435779	9.18475e-08
SCMH1	green	0.723389	1.23989e-23
SCN8A	green	0.395066	1.62427e-06
SCRN2	green	0.471349	5.38024e-09
SDK2	green	0.221985	0.00887732
SDR42E1	green	0.473118	4.63191e-09
SEC11C	green	0.384597	3.20358e-06
SEL1L3	green	0.655777	2.5751e-18
SEMA4F	green	0.855671	9.88568e-41
SEMA4G	green	0.590845	2.37835e-14
SEPT1	green	0.871235	7.31431e-44
SEPT6	green	0.836698	2.23057e-37
SEPW1	green	0.800807	4.48213e-32
SERGEF	green	0.847614	2.98391e-39
SETD1A	green	0.700969	1.05091e-21
SGK223	green	0.563196	6.45006e-13
SH2B1	green	0.71011	1.8092e-22
SH2D1A	green	0.632918	8.20186e-17
SH3BGR	green	0.506563	2.31172e-10
SH3BP5	green	0.627147	1.87874e-16
SH3GLB2	green	0.726307	6.73697e-24
SH3YL1	green	0.545109	4.76043e-12
SIGIRR	green	0.779896	1.84432e-29
SIN3A	green	0.811397	1.60607e-33
SIRPG	green	0.805927	9.1968e-33
SIT1	green	0.759251	3.80483e-27
SKAP1	green	0.883294	1.39391e-46
SLA2	green	0.564809	5.36548e-13
SLAIN1	green	0.897676	3.00667e-50
SLAMF1	green	0.761195	2.35745e-27
SLAMF6	green	0.581409	7.59675e-14
SLC16A11	green	0.462084	1.16258e-08
SLC25A23	green	0.740455	3.11759e-25
SLC25A26	green	0.649078	7.32088e-18
SLC25A39	green	0.609591	2.1094e-15
SLC25A4	green	0.588943	3.01496e-14
SLC2A11	green	0.752978	1.72985e-26
SLC2A4RG	green	0.865296	1.27313e-42
SLC35F2	green	0.702713	7.55149e-22
SLC37A4	green	0.670811	2.23534e-19
SLC38A1	green	0.8946	2.02431e-49
SLC38A5	green	0.624989	2.55004e-16
SLC39A13	green	0.857349	4.7372e-41
SLC39A8	green	0.774881	7.08914e-29
SLC5A2	green	0.66723	4.05248e-19
SLC7A1	green	0.545035	4.79822e-12
SLC9B2	green	0.827765	6.05126e-36
SLMO2	green	0.470108	5.97307e-09
SMAD4	green	0.707454	3.0378e-22
SMAGP	green	0.492103	8.79067e-10
SMARCA1	green	0.393004	1.86026e-06
SMARCA2	green	0.769847	2.64634e-28
SMARCC1	green	0.793576	3.88707e-31
SMYD2	green	0.814372	6.06823e-34
SMYD3	green	0.818843	1.35992e-34
SNHG6	green	0.843563	1.53733e-38
SNORD25	green	0.310289	0.000212423
SNRNP35	green	0.591258	2.25869e-14
SNRPA	green	0.44564	4.31962e-08
SNRPD2	green	0.904805	2.8353e-52
SNRPF	green	0.587903	3.4299e-14
SNRPN	green	0.933662	1.64944e-62
SNTA1	green	0.755107	1.04015e-26
SNX25	green	0.64074	2.59273e-17
SOAT2	green	0.447988	3.5965e-08
SOCS2	green	0.414825	4.2238e-07
SOD1	green	0.835025	4.20082e-37
SORBS3	green	0.735299	9.77392e-25
SORL1	green	0.638788	3.46699e-17
SOX12	green	0.399992	1.1704e-06
SP140	green	0.730669	2.66663e-24
SP4	green	0.667945	3.60123e-19
SPATA5	green	0.759439	3.63375e-27
SPATS2	green	0.367896	9.02965e-06
SPECC1L	green	0.494526	7.05811e-10
SPOCK2	green	0.82672	8.79415e-36
SRM	green	0.64079	2.57381e-17
SRSF8	green	0.867969	3.57982e-43
SSR2	green	0.893584	3.75188e-49
SSR4	green	0.613319	1.27813e-15
SSRP1	green	0.83138	1.62906e-36
SSU72	green	0.592059	2.0427e-14
ST3GAL1	green	0.850828	7.85198e-40
ST6GAL1	green	0.648437	8.07988e-18
ST6GALNAC1	green	0.419197	3.09835e-07
ST6GALNAC6	green	0.643502	1.71283e-17
STAG3L2	green	0.374462	6.04932e-06
STAG3L3	green	0.412114	5.10744e-07
STAT5B	green	0.912981	8.38153e-55
STK17A	green	0.68551	1.77778e-20
STK4	green	0.818372	1.59467e-34
STMN1	green	0.588446	3.20674e-14
STMN3	green	0.883679	1.12817e-46
STUB1	green	0.771415	1.76179e-28
STX17	green	0.615949	8.93982e-16
STXBP4	green	0.515295	1.00069e-10
STXBP5	green	0.658003	1.80911e-18
SUN2	green	0.674561	1.18814e-19
SUPT3H	green	0.794207	3.22978e-31
SURF1	green	0.352888	2.1841e-05
SURF2	green	0.622434	3.6503e-16
SUSD3	green	0.664143	6.72492e-19
SUSD4	green	0.565744	4.81982e-13
SV2A	green	0.599068	8.37875e-15
SVIP	green	0.865396	1.21492e-42
SYDE2	green	0.686306	1.54348e-20
SYF2	green	0.46989	6.08344e-09
SYNJ2	green	0.658749	1.60613e-18
SYNRG	green	0.722937	1.36172e-23
TAB2	green	0.758848	4.20014e-27
TADA2B	green	0.760633	2.70886e-27
TAF7	green	0.736604	7.33837e-25
TARSL2	green	0.775064	6.75314e-29
TATDN1	green	0.425353	1.98782e-07
TATDN2	green	0.724998	8.86488e-24
TBC1D10A	green	0.695507	2.91332e-21
TBC1D22B	green	0.658849	1.58062e-18
TBPL1	green	0.480773	2.39903e-09
TC2N	green	0.8721	4.76902e-44
TCEA2	green	0.556579	1.35901e-12
TCEAL3	green	0.388143	2.55197e-06
TCEANC	green	0.702278	8.20127e-22
TCF7	green	0.895999	8.56909e-50
TCTEX1D2	green	0.675586	9.98044e-20
TCTN2	green	0.551875	2.28581e-12
TDP1	green	0.842056	2.79616e-38
TDRKH	green	0.64251	1.98879e-17
TFAP4	green	0.6642	6.66195e-19
THEM4	green	0.730898	2.5389e-24
THEM5	green	0.451592	2.70767e-08
THEMIS	green	0.757191	6.28845e-27
THOP1	green	0.778608	2.61523e-29
TIMM9	green	0.678009	6.59002e-20
TLK1	green	0.791286	7.56679e-31
TMCO4	green	0.478022	3.04443e-09
TMEM106C	green	0.838211	1.25044e-37
TMEM117	green	0.634081	6.92542e-17
TMEM120B	green	0.515637	9.67882e-11
TMEM123	green	0.668502	3.28381e-19
TMEM134	green	0.492942	8.14917e-10
TMEM143	green	0.600995	6.53324e-15
TMEM14A	green	0.779153	2.25675e-29
TMEM191A	green	0.594354	1.52938e-14
TMEM204	green	0.689301	9.03045e-21
TMEM220	green	0.536988	1.12414e-11
TMEM222	green	0.818904	1.33212e-34
TMEM231	green	0.385346	3.05405e-06
TMEM25	green	0.823442	2.79439e-35
TMEM42	green	0.708596	2.43277e-22
TMEM50B	green	0.346247	3.18375e-05
TMEM67	green	0.647638	9.13377e-18
TMEM85	green	0.671943	1.84898e-19
TMIE	green	0.696749	2.31513e-21
TNFAIP8	green	0.781864	1.07708e-29
TNFRSF14	green	0.658743	1.60749e-18
TNIP2	green	0.577502	1.21557e-13
TNNC1	green	0.717638	4.03421e-23
TOMM20	green	0.511265	1.477e-10
TOMM22	green	0.437531	8.04707e-08
TOMM7	green	0.755344	9.82517e-27
TP53TG1	green	0.713057	1.01122e-22
TPD52	green	0.426715	1.79972e-07
TPPP	green	0.520186	6.19477e-11
TPRG1L	green	0.778668	2.57293e-29
TPT1	green	0.625882	2.24774e-16
TRAF2	green	0.668764	3.14433e-19
TRAF3IP2	green	0.748579	4.871e-26
TRAK2	green	0.748103	5.44174e-26
TRANK1	green	0.560893	8.37591e-13
TRAPPC10	green	0.677132	7.66135e-20
TRAPPC6A	green	0.71102	1.51295e-22
TRIB2	green	0.796833	1.48509e-31
TRIM46	green	0.770233	2.39478e-28
TRIM59	green	0.488853	1.17683e-09
TRIM69	green	0.417178	3.57704e-07
TRMT112	green	0.488605	1.20319e-09
TRMT2B	green	0.77956	2.02105e-29
TSHZ2	green	0.609984	2.00159e-15
TSPAN15	green	0.321471	0.000120726
TSPAN5	green	0.676817	8.08637e-20
TSPAN6	green	0.561898	7.47511e-13
TSR2	green	0.773119	1.1284e-28
TSTD1	green	0.798798	8.2396e-32
TTC27	green	0.737674	5.79383e-25
TTC3	green	0.818608	1.47253e-34
TTC39C	green	0.819712	1.01189e-34
TTPAL	green	0.357353	1.68714e-05
UBA52	green	0.800638	4.71961e-32
UBASH3A	green	0.863279	3.2574e-42
UBE2CBP	green	0.77236	1.3769e-28
UBE2G2	green	0.587629	3.54829e-14
UBE2N	green	0.65737	2.00072e-18
UBE2Q2	green	0.538987	9.11739e-12
UBE3C	green	0.528219	2.77159e-11
UBQLN1	green	0.397604	1.37286e-06
UBTF	green	0.856097	8.21106e-41
UBXN6	green	0.343077	3.79985e-05
UFC1	green	0.804177	1.58853e-32
UPF3A	green	0.613164	1.30523e-15
URB2	green	0.587956	3.40761e-14
URGCP	green	0.57532	1.57607e-13
UROS	green	0.465745	8.59767e-09
USF2	green	0.604665	4.04894e-15
USP13	green	0.700867	1.07118e-21
USP20	green	0.817878	1.88414e-34
USP44	green	0.521011	5.70928e-11
USP54	green	0.691801	5.74545e-21
UST	green	0.417622	3.46601e-07
VAMP2	green	0.841229	3.8715e-38
VOPP1	green	0.602994	5.03822e-15
VPS13D	green	0.654866	2.97295e-18
VPS4A	green	0.726897	5.9485e-24
VRK1	green	0.72423	1.04071e-23
VSIG1	green	0.804266	1.54512e-32
WDR35	green	0.442322	5.58254e-08
WDR37	green	0.462565	1.11762e-08
WDR53	green	0.727429	5.31655e-24
WDR54	green	0.79551	2.19954e-31
WDR76	green	0.780395	1.60987e-29
WDR86	green	0.434968	9.76297e-08
WDR89	green	0.742968	1.76876e-25
XKR6	green	0.549752	2.88252e-12
XKR9	green	0.335853	5.64674e-05
XRCC6	green	0.70496	4.91555e-22
XYLT2	green	0.67284	1.58966e-19
YARS2	green	0.702455	7.92991e-22
YEATS4	green	0.643325	1.75939e-17
YY1	green	0.438616	7.41126e-08
ZBTB24	green	0.742978	1.76469e-25
ZBTB39	green	0.457722	1.65803e-08
ZBTB4	green	0.809126	3.33763e-33
ZC3H12B	green	0.694643	3.41658e-21
ZC4H2	green	0.637481	4.20619e-17
ZCCHC7	green	0.622511	3.61094e-16
ZDHHC18	green	0.473132	4.62621e-09
ZFP2	green	0.597473	1.02821e-14
ZFP41	green	0.65954	1.41515e-18
ZFP62	green	0.748043	5.51797e-26
ZFP82	green	0.499936	4.29676e-10
ZFP90	green	0.591824	2.10374e-14
ZHX2	green	0.819686	1.02083e-34
ZHX3	green	0.400739	1.11316e-06
ZIK1	green	0.518744	7.14144e-11
ZMYND11	green	0.724003	1.0912e-23
ZNF101	green	0.758796	4.25323e-27
ZNF107	green	0.830409	2.32434e-36
ZNF138	green	0.838655	1.05402e-37
ZNF180	green	0.569504	3.12109e-13
ZNF204P	green	0.760488	2.80752e-27
ZNF24	green	0.458535	1.5524e-08
ZNF251	green	0.781056	1.34399e-29
ZNF253	green	0.606505	3.17806e-15
ZNF254	green	0.722096	1.6205e-23
ZNF286B	green	0.483947	1.81754e-09
ZNF287	green	0.733588	1.41995e-24
ZNF30	green	0.719174	2.95193e-23
ZNF32	green	0.774946	6.96806e-29
ZNF329	green	0.701713	9.12922e-22
ZNF395	green	0.765872	7.31223e-28
ZNF398	green	0.673231	1.48835e-19
ZNF416	green	0.513474	1.19394e-10
ZNF420	green	0.708613	2.42463e-22
ZNF428	green	0.798383	9.33864e-32
ZNF43	green	0.613347	1.27326e-15
ZNF492	green	0.424936	2.04909e-07
ZNF507	green	0.872302	4.31249e-44
ZNF510	green	0.778178	2.93724e-29
ZNF514	green	0.310325	0.000212048
ZNF525	green	0.6632	7.84005e-19
ZNF544	green	0.747109	6.85041e-26
ZNF554	green	0.636346	4.9717e-17
ZNF563	green	0.700707	1.10406e-21
ZNF569	green	0.749064	4.35011e-26
ZNF573	green	0.430626	1.34959e-07
ZNF581	green	0.433256	1.10982e-07
ZNF599	green	0.724695	9.44455e-24
ZNF639	green	0.650475	5.90043e-18
ZNF643	green	0.438481	7.4875e-08
ZNF654	green	0.510198	1.63603e-10
ZNF721	green	0.737167	6.48068e-25
ZNF770	green	0.639528	3.10636e-17
ZNF777	green	0.752457	1.95799e-26
ZNF778	green	0.378318	4.76162e-06
ZNF813	green	0.501668	3.65877e-10
ZNF815	green	0.702279	8.20063e-22
ZNF831	green	0.747184	6.73388e-26
ZNF836	green	0.744319	1.30081e-25
ZNF862	green	0.849065	1.63973e-39
ZNF91	green	0.679648	4.96618e-20
ZNHIT3	green	0.737448	6.09084e-25
ZXDC	green	0.590384	2.51958e-14
BEND6	cyan	0.740888	2.82897e-25
C20orf103	cyan	0.770199	2.41615e-28
CA8	cyan	0.597511	1.02329e-14
CADM4	cyan	0.781619	1.15191e-29
CIB2	cyan	0.597005	1.09161e-14
CLEC4C	cyan	0.915988	8.50915e-56
COBL	cyan	0.757871	5.33079e-27
CRYM	cyan	0.556187	1.41974e-12
CUX2	cyan	0.91501	1.80735e-55
CYYR1	cyan	0.76062	2.71785e-27
DNASE1L3	cyan	0.73871	4.60411e-25
DRD4	cyan	0.585655	4.52589e-14
DSG2	cyan	0.567967	3.73003e-13
EPHA2	cyan	0.906938	6.54127e-53
EPHB1	cyan	0.8353	3.78847e-37
FAM160A1	cyan	0.599564	7.8606e-15
GUCY2D	cyan	0.882872	1.7556e-46
IRF8	cyan	0.671292	2.0623e-19
ITM2C	cyan	0.287807	0.000619487
KCNA5	cyan	0.751328	2.55711e-26
KCNK10	cyan	0.922715	3.67544e-58
KIAA1274	cyan	0.753339	1.58753e-26
KIRREL3	cyan	0.585171	4.80332e-14
KRT5	cyan	0.64133	2.37403e-17
LEPREL1	cyan	0.891667	1.18154e-48
LILRA4	cyan	0.914635	2.40574e-55
LOC285972	cyan	0.673569	1.40567e-19
LRRC26	cyan	0.896848	5.05189e-50
NAT8L	cyan	0.752724	1.83753e-26
P2RY14	cyan	0.618522	6.28197e-16
PACSIN1	cyan	0.862962	3.77001e-42
PCDHGC3	cyan	0.736828	6.98512e-25
PHEX	cyan	0.698245	1.75249e-21
PLD4	cyan	0.743021	1.74755e-25
PPM1J	cyan	0.847762	2.80825e-39
PPP1R14B	cyan	0.556724	1.33728e-12
PROC	cyan	0.700317	1.18837e-21
PTK7	cyan	0.671194	2.0966e-19
PTPRS	cyan	0.934767	5.46745e-63
SCAMP5	cyan	0.897445	3.47576e-50
SCN9A	cyan	0.772121	1.4658e-28
SCT	cyan	0.870321	1.14602e-43
SERPINF1	cyan	0.844955	8.79921e-39
SHD	cyan	0.80335	2.0529e-32
SLC12A3	cyan	0.858954	2.32336e-41
SLC41A2	cyan	0.628916	1.45986e-16
SLC4A3	cyan	0.515152	1.01467e-10
SMPD3	cyan	0.791648	6.81345e-31
TCF4	cyan	0.598137	9.44376e-15
TLR9	cyan	0.833389	7.75098e-37
TNFRSF21	cyan	0.776091	5.1391e-29
TTC39A	cyan	0.819958	9.30317e-35
VASH2	cyan	0.67269	1.63037e-19
ZFAT	cyan	0.703632	6.33782e-22
ABCA1	pink	0.610769	1.80181e-15
ABHD5	pink	0.901409	2.73313e-51
ABTB2	pink	0.681706	3.47172e-20
ACSL1	pink	0.861337	7.93389e-42
ADAM17	pink	0.849804	1.20535e-39
ADIPOR1	pink	0.708747	2.36216e-22
AHR	pink	0.794516	2.94986e-31
AMPD2	pink	0.818702	1.42623e-34
ANKRD42	pink	0.734546	1.15253e-24
ANKRD57	pink	0.509833	1.69417e-10
ANKS1A	pink	0.837589	1.58769e-37
AP3B1	pink	0.787331	2.34474e-30
ARHGAP21	pink	0.664837	6.00417e-19
ARHGAP24	pink	0.646302	1.12023e-17
ARL15	pink	0.560672	8.58768e-13
ARL8B	pink	0.888214	8.84559e-48
ARMCX1	pink	0.852674	3.5959e-40
ARRDC4	pink	0.834655	4.8281e-37
ASAP1	pink	0.729014	3.79797e-24
ATF5	pink	0.773138	1.12289e-28
ATP1B3	pink	0.696706	2.3337e-21
BACH1	pink	0.884251	8.23056e-47
BASP1	pink	0.777514	3.51115e-29
BCL2L2-PABPN1	pink	0.83766	1.5453e-37
BCL6	pink	0.842509	2.33793e-38
BMP2K	pink	0.80098	4.25207e-32
BNIP2	pink	0.660387	1.23517e-18
BRI3BP	pink	0.603239	4.88005e-15
BRWD3	pink	0.648771	7.67527e-18
C15orf37	pink	0.752977	1.7302e-26
C16orf70	pink	0.823748	2.51059e-35
C19orf42	pink	0.554103	1.78855e-12
C1orf183	pink	0.844959	8.78443e-39
C2CD2	pink	0.597626	1.00834e-14
C2orf62	pink	0.828332	4.93661e-36
C4orf33	pink	0.632918	8.20143e-17
C5AR1	pink	0.900478	5.01525e-51
C6orf72	pink	0.752264	2.04959e-26
C8orf76	pink	0.657562	1.94055e-18
C9orf47	pink	0.761419	2.23049e-27
C9orf72	pink	0.872774	3.4099e-44
C9orf89	pink	0.67235	1.72666e-19
CALCRL	pink	0.71805	3.71076e-23
CASP9	pink	0.761451	2.2127e-27
CCDC103	pink	0.709671	1.97191e-22
CCDC47	pink	0.813151	9.06735e-34
CCIN	pink	0.540056	8.14741e-12
CCNYL1	pink	0.767694	4.60043e-28
CCR1	pink	0.831551	1.52965e-36
CDC40	pink	0.736823	6.99317e-25
CDC42EP2	pink	0.850253	9.99268e-40
CDC42EP4	pink	0.773923	9.13267e-29
CDKN2B	pink	0.687525	1.2419e-20
CEP170	pink	0.781713	1.12266e-29
CERS6	pink	0.711152	1.47407e-22
CHMP2B	pink	0.751886	2.24128e-26
CLTC	pink	0.662305	9.06455e-19
CMIP	pink	0.774742	7.35474e-29
COL4A3BP	pink	0.872546	3.82077e-44
COMMD5	pink	0.58925	2.90195e-14
CPEB4	pink	0.822621	3.71863e-35
CRK	pink	0.767379	4.98594e-28
CS	pink	0.55343	1.92645e-12
CSDA	pink	0.861291	8.10189e-42
CSDAP1	pink	0.879659	9.87503e-46
CSGALNACT2	pink	0.823691	2.5611e-35
CXCL16	pink	0.902321	1.50008e-51
CYSLTR2	pink	0.809799	2.68998e-33
DIRC2	pink	0.926302	1.642e-59
DLC1	pink	0.589166	2.93247e-14
DST	pink	0.742962	1.77133e-25
EMP3	pink	0.694069	3.79623e-21
ETS2	pink	0.869448	1.75341e-43
ETV5	pink	0.652104	4.58136e-18
EXT1	pink	0.827963	5.63732e-36
FAAH	pink	0.444456	4.73522e-08
FAM102B	pink	0.788139	1.86488e-30
FAM124B	pink	0.772819	1.22075e-28
FAM21A	pink	0.539522	8.61895e-12
FAM46B	pink	0.805516	1.04603e-32
FAM49A	pink	0.853752	2.2676e-40
FAM91A1	pink	0.799662	6.3467e-32
FAR1	pink	0.72568	7.68464e-24
FBXO30	pink	0.690803	6.88647e-21
FCHO2	pink	0.742424	2.00077e-25
FFAR2	pink	0.857964	3.60848e-41
FGD6	pink	0.885058	5.26347e-47
FLJ23867	pink	0.810925	1.87117e-33
FNDC3B	pink	0.70301	7.1367e-22
FOXO3	pink	0.587576	3.57152e-14
FRAT2	pink	0.775898	5.41127e-29
FRY	pink	0.815221	4.58179e-34
FTH1	pink	0.811259	1.67935e-33
FTH1P3	pink	0.676591	8.40602e-20
FZD5	pink	0.808051	4.70144e-33
GCFC1-AS1	pink	0.556429	1.3819e-12
GLRX2	pink	0.531393	2.00528e-11
GLTPD2	pink	0.831848	1.37155e-36
GLUL	pink	0.878391	1.92711e-45
GNA15	pink	0.833131	8.53187e-37
GNG5	pink	0.866926	5.89243e-43
GPR35	pink	0.68449	2.12955e-20
GPX3	pink	0.828003	5.55668e-36
HEATR5A	pink	0.730809	2.58762e-24
HLX	pink	0.724916	9.01904e-24
HNRNPH2	pink	0.698479	1.6774e-21
IFT20	pink	0.643032	1.83876e-17
IL10	pink	0.551174	2.4681e-12
IL15	pink	0.709035	2.23313e-22
IL1RAP	pink	0.829494	3.24354e-36
IL1RN	pink	0.815041	4.86445e-34
IL31RA	pink	0.67542	1.02662e-19
IL4I1	pink	0.64998	6.36997e-18
IPMK	pink	0.816058	3.46869e-34
JAG1	pink	0.873322	2.59108e-44
JDP2	pink	0.77545	6.09534e-29
KCNC3	pink	0.764621	1.00285e-27
KCNJ15	pink	0.727353	5.4028e-24
KCNJ2	pink	0.681559	3.56191e-20
KCTD5	pink	0.633528	7.50601e-17
KIAA0247	pink	0.792051	6.06295e-31
KIAA0754	pink	0.684424	2.15435e-20
KIF13B	pink	0.697098	2.1699e-21
KRT23	pink	0.647331	9.57318e-18
KSR1	pink	0.784481	5.22014e-30
LAMTOR3	pink	0.713652	8.98372e-23
LATS2	pink	0.759039	4.00791e-27
LGALS8	pink	0.507567	2.10212e-10
LHFPL2	pink	0.749632	3.80891e-26
LIPN	pink	0.851013	7.26351e-40
LOC100129550	pink	0.614739	1.05431e-15
LOC100272216	pink	0.568177	3.64065e-13
LOC100288432	pink	0.839279	8.28335e-38
LOC100505483	pink	0.543002	5.96269e-12
LOC221710	pink	0.550454	2.6701e-12
LOC389634	pink	0.589247	2.90313e-14
LOC641367	pink	0.698062	1.81328e-21
LOC729799	pink	0.791933	6.27391e-31
LOC731223	pink	0.742883	1.80335e-25
LRG1	pink	0.814674	5.49331e-34
LRRC59	pink	0.775382	6.20687e-29
MAP2K3	pink	0.792521	5.28888e-31
MAP3K3	pink	0.843043	1.89137e-38
MAPK7	pink	0.767849	4.42189e-28
MAPRE3	pink	0.676471	8.58074e-20
MARCKS	pink	0.774169	8.55901e-29
MBOAT1	pink	0.707623	2.93942e-22
MFAP4	pink	0.80322	2.13718e-32
MFSD2A	pink	0.844013	1.28446e-38
MICAL2	pink	0.782942	8.00147e-30
MICALCL	pink	0.907447	4.58477e-53
MID1IP1	pink	0.899111	1.2093e-50
MIER2	pink	0.640409	2.7241e-17
MIR24-2	pink	0.794338	3.10844e-31
MIR612	pink	0.563075	6.53957e-13
MLK7-AS1	pink	0.756265	7.86872e-27
MMGT1	pink	0.545286	4.67076e-12
MMP19	pink	0.628772	1.4902e-16
MOBKL1A	pink	0.698269	1.74473e-21
MOBKL1B	pink	0.575842	1.48136e-13
MTHFD2	pink	0.75408	1.33027e-26
MTMR3	pink	0.592813	1.85783e-14
MXD1	pink	0.846185	5.3496e-39
NAB1	pink	0.564232	5.73107e-13
NANS	pink	0.742151	2.12853e-25
NAT1	pink	0.545255	4.68668e-12
NBPF10	pink	0.731246	2.3558e-24
NEK6	pink	0.595772	1.27747e-14
NFIC	pink	0.689117	9.33474e-21
NHS	pink	0.913247	6.86718e-55
NOV	pink	0.771009	1.95843e-28
NPEPL1	pink	0.736582	7.3738e-25
[truncated: 12,198 more rows]
