# Supplementary material for: Transcriptomic signatures of cellular and humoral immune responses in older adults after seasonal influenza vaccination identified by data-driven clustering
Source: Sci Rep. 2018 Jan 15;8:739. doi: 10.1038/s41598-017-17735-x (PMC5768803; doi:10.1038/s41598-017-17735-x)
Supplement: Supplementary file 3 — S2 Table [file 41598_2017_17735_MOESM3_ESM.xls]

## Sheet: turquoise
WGCNA Gene Cluster:		Turquoise
All correlations are conducted with log(2)-transformed values for immune outcomes
Gene	Cluster membership (gene correlation with cluster eigengene)	Gene correlation with IFNg	p-value of correlation with IFNg	Gene correlation with IL-2	p-value of correlation with IL-2	Gene correlation with IL-4	p-value of correlation with IL-4	Gene correlation with IL-6	p-value of correlation with IL-6	Gene correlation with IL-10 secretion	p-value of correlation with IL-10	Gene Correlation with TNFa secretion	p-value of correlation with TNFa	Gene correlation with HAI	p-value of correlation with TNFa	Gene correlation with VNA	p-value of correlation with VNA	Gene correlation with B-cell ELISPOT	p-value of correlation with B-cell ELISPOT
POLR1C	0.976269	-0.0529975	0.537003	-0.0115506	0.89304	-0.0390088	0.649646	-0.0105712	0.902062	-0.0509195	0.553106	0.0557813	0.515803	0.0299015	0.72773	0.0465989	0.587316	-0.0558697	0.515137
ARIH1	0.974831	-0.010594	0.901851	0.0382089	0.656368	0.0230942	0.788034	0.0274052	0.749674	-0.00136547	0.987318	0.0841687	0.326342	0.0351011	0.682745	0.0796333	0.353177	-0.0957585	0.26389
SPAG4	0.97376	-0.0251631	0.769555	0.00235167	0.978161	0.0170799	0.842393	0.0472952	0.581738	-0.0355204	0.679164	0.0713712	0.40549	0.102187	0.233015	0.122948	0.150823	-0.0552852	0.51955
DNAJC27	0.973387	-0.0694479	0.418294	-0.0268661	0.75444	0.0124002	0.885224	0.00337228	0.968687	-0.0606422	0.479843	0.0294695	0.731513	-0.039554	0.645079	0.00482026	0.955254	-0.142543	0.0953566
SELK	0.970471	-0.0334603	0.69683	0.00751394	0.9303	0.0089454	0.917065	0.0417757	0.626611	-0.0162486	0.849972	0.0861416	0.31509	0.0440129	0.608245	0.0860969	0.315342	-0.0807377	0.346518
VASN	0.968653	-0.0363143	0.672401	0.00091327	0.991518	0.0490224	0.568008	0.0402128	0.63958	-0.0224846	0.793503	0.0703895	0.411996	0.0223298	0.794893	0.0560534	0.513755	-0.0652281	0.447197
PLK3	0.966951	-0.0610071	0.477199	-0.0248707	0.772159	-0.0163652	0.848908	0.0105461	0.902293	-0.0568348	0.507894	0.0546947	0.524027	0.00920899	0.914631	0.0496318	0.5632	-0.0255152	0.766423
SFPQ	0.965933	-0.0152785	0.858833	0.0537956	0.530881	0.0458503	0.593341	0.0339911	0.692262	-0.00441165	0.959043	0.0671838	0.433664	0.0282955	0.741824	0.0705886	0.410672	-0.0815383	0.341742
MED6	0.965307	-0.0212863	0.804281	0.0420219	0.624579	0.0453926	0.597038	0.0524097	0.541534	-0.00761969	0.929322	0.0633116	0.460685	-0.019996	0.815928	0.0230202	0.788697	-0.0801429	0.350094
ARID2	0.963413	-0.00736559	0.931673	0.0127287	0.882205	-0.0101793	0.905675	-0.0395564	0.64506	-0.0338512	0.693464	0.0203618	0.812621	-0.0286104	0.739054	0.0128513	0.881079	-0.145041	0.0896337
HBP1	0.963293	-0.0493924	0.565086	0.0126716	0.88273	0.0104744	0.902954	0.0372926	0.664103	-0.0225885	0.792571	0.0588433	0.492991	-0.043495	0.612475	0.00448627	0.958351	-0.117187	0.171052
BTBD19	0.96308	-0.00159823	0.985157	0.0159959	0.852279	0.0584547	0.495856	0.0630708	0.462396	-0.0216008	0.801448	0.06996	0.414862	0.0149763	0.861598	0.040673	0.63575	-0.0482284	0.5743
SUPV3L1	0.962864	-0.0314146	0.714536	0.0134685	0.875413	0.00740151	0.93134	-0.00888165	0.917654	-0.0350433	0.68324	0.0657912	0.443276	0.0021214	0.980299	0.0515485	0.548207	-0.0802902	0.349206
USP42	0.962305	-0.0694526	0.418262	-0.0279255	0.745083	-0.0203461	0.812763	-0.0308883	0.719116	-0.0845232	0.324302	0.033125	0.699721	0.0145688	0.865327	0.060805	0.478662	-0.0886506	0.301149
TCTEX1D4	0.961786	-0.0168865	0.844156	-0.00344987	0.967967	0.049331	0.565571	0.045335	0.597504	-0.0336114	0.695528	0.0606833	0.479544	0.0122082	0.88699	0.0346541	0.686571	-0.0526536	0.539652
RNF103	0.960538	-0.0316131	0.712811	0.0157196	0.854802	0.00873723	0.918989	0.0158271	0.85382	-0.0122161	0.886917	0.0464955	0.588147	-0.033544	0.696109	0.0217715	0.799912	-0.0966546	0.259426
BCAS2	0.960315	-0.0571553	0.5055	0.0190234	0.824733	-0.0312162	0.716261	0.0176902	0.836839	-0.0204592	0.811742	0.0666222	0.437526	0.0201945	0.814133	0.0750133	0.381888	-0.0745863	0.38461
CWC25	0.959655	-0.01211	0.887892	0.0228636	0.790102	0.0733194	0.392759	0.074521	0.385028	-0.0109374	0.898687	0.0623066	0.467848	0.018469	0.829763	0.0509606	0.552785	-0.082919	0.333602
MRPL19	-0.958432	0.0432415	0.614551	0.0112926	0.895415	-0.00627504	0.94177	-0.0164527	0.84811	0.0376965	0.660689	-0.0423173	0.622144	-0.0232216	0.786893	-0.0638715	0.456722	0.0915904	0.285338
GLI1	0.958016	0.013964	0.870868	0.0341197	0.691157	0.0420142	0.624643	0.045004	0.600185	-0.0097295	0.909825	0.0965207	0.260089	0.0476099	0.579225	0.0631265	0.462001	-0.0327783	0.702715
QRICH1	0.956377	-0.0498447	0.561525	-0.00791351	0.926604	-0.035673	0.677861	-0.0695351	0.417708	-0.0601493	0.483426	0.017074	0.842447	0.0123685	0.885516	0.0396911	0.643933	-0.111377	0.193418
GRASP	0.955486	0.0187748	0.826988	0.0539378	0.529794	0.0181687	0.832489	0.0886305	0.301259	0.0335088	0.696412	0.118949	0.164661	0.0323133	0.706738	0.072758	0.396403	-0.0555388	0.517633
SMURF1	0.955127	0.00352297	0.967289	0.0434693	0.612686	0.0211878	0.805168	0.037796	0.659849	-0.000732968	0.993192	0.0999298	0.243553	-0.00297483	0.972376	0.0201981	0.8141	-0.0319096	0.710237
NFKBID	0.954582	0.0144731	0.866203	0.0191306	0.823761	0.0407767	0.634888	0.0862337	0.314571	0.00802152	0.925605	0.104564	0.222264	0.0514892	0.548668	0.0750478	0.381668	0.0190863	0.824163
MARCH6	0.954498	-0.0612641	0.475341	-0.0283549	0.741301	-0.0104356	0.903312	-0.0609228	0.477809	-0.0536062	0.532331	0.0354997	0.67934	-0.0167193	0.845679	0.0183781	0.830588	-0.0761084	0.374957
TTL	-0.951624	0.0802177	0.349643	0.0419441	0.62522	0.0579196	0.499816	0.0543628	0.526552	0.078158	0.362194	-0.01098	0.898294	-0.0450625	0.599711	-0.0904107	0.291615	0.0812832	0.343259
SLC38A2	0.951551	-0.0332849	0.698342	0.0098817	0.908421	0.0314579	0.714159	0.0225046	0.793323	-0.0371466	0.665339	0.0252276	0.76898	0.00204362	0.981021	0.0295818	0.730529	-0.0764949	0.372529
ZNF165	0.95131	-0.0394992	0.645538	0.0369691	0.666843	0.0190412	0.824571	0.0258366	0.763566	-0.00269211	0.975	0.0610259	0.477063	0.00352056	0.967311	0.0458844	0.593066	-0.0513715	0.549583
CCDC94	0.950503	-0.027291	0.750683	0.02306	0.788341	0.0245694	0.774845	0.0279531	0.744839	-0.0109054	0.898981	0.0777618	0.36464	0.0272135	0.751367	0.0575311	0.502701	-0.0843804	0.325123
MPZL3	0.950327	-0.0272773	0.750803	-0.0021302	0.980217	-0.0410719	0.632438	-0.00337114	0.968698	-0.0315735	0.713154	0.0534433	0.533579	0.00146071	0.986434	0.033786	0.694025	-0.103333	0.227786
C13orf15	0.950213	-0.0667242	0.436823	-0.0216947	0.800603	-0.0433157	0.613943	-0.0203319	0.812891	-0.0721084	0.400644	0.0418561	0.625947	0.0507765	0.554222	0.0742277	0.386906	-0.0383247	0.655394
PTBP2	0.950076	-0.0680643	0.427649	-0.0221513	0.796497	0.0122561	0.886549	-0.0275741	0.748182	-0.0715887	0.404056	0.0174415	0.839101	-0.00288542	0.973206	0.0278381	0.745853	-0.0117329	0.891362
NAF1	0.95002	-0.007288	0.932391	0.0566139	0.509548	0.0679164	0.428655	0.01273	0.882193	0.0059083	0.945168	0.0793059	0.355165	-0.0337149	0.694637	0.020481	0.811545	-0.160122	0.0606523
LOC90834	0.949805	-0.0338369	0.693588	-0.0145392	0.865598	0.0195558	0.81991	0.0352913	0.68112	-0.0356094	0.678404	0.0802071	0.349707	0.0608213	0.478544	0.0964807	0.260288	-0.0741157	0.387625
TMEM55B	0.949606	-0.06894	0.421713	-0.00575931	0.946548	-0.0336373	0.695306	-0.028524	0.739813	-0.0523662	0.541871	0.019396	0.821357	-0.00881303	0.918288	0.0136322	0.873911	-0.0287506	0.737821
AKAP8	0.948579	-0.0614136	0.474263	-0.0111853	0.896403	-0.00804423	0.925395	-0.0448238	0.601647	-0.0477058	0.57846	0.0294422	0.731752	0.00683214	0.936611	0.0539738	0.529519	-0.0826592	0.335124
YPEL5	0.947882	-0.00374229	0.965253	0.0525103	0.540758	0.0588035	0.493284	0.0910582	0.288158	0.0250714	0.770372	0.103027	0.229174	0.0214469	0.802834	0.0746935	0.383926	-0.0954559	0.265409
NUP153	0.94769	-0.0881266	0.304026	-0.0530311	0.536745	-0.0620011	0.470037	-0.0907888	0.289593	-0.104483	0.222626	0.00532903	0.950537	-0.0108252	0.89972	0.028335	0.741476	-0.0642301	0.454193
ANKRD37	0.947607	-0.0107904	0.900042	0.0329164	0.701522	0.0426546	0.619368	0.0778317	0.364208	0.00496408	0.95392	0.0879587	0.304952	0.0492785	0.565985	0.071424	0.405141	-0.0635919	0.458699
PPRC1	0.947584	-0.0695346	0.417712	-0.00987013	0.908528	0.0175614	0.838011	-0.02817	0.742928	-0.0568346	0.507896	0.0504431	0.55683	-0.0213904	0.803343	-0.00415459	0.961428	-0.0650886	0.448171
EIF5	0.946487	-0.059651	0.487064	-0.00309143	0.971294	0.00620072	0.942459	0.0375096	0.662268	-0.0419392	0.625261	0.0844704	0.324605	0.00201342	0.981302	0.0275682	0.748234	-0.0285817	0.739305
ZNF331	0.946428	-0.0385769	0.653272	0.0217701	0.799925	-0.00149128	0.98615	-0.00884054	0.918034	-0.0293895	0.732214	0.0834358	0.330588	0.00399895	0.962872	0.057586	0.502293	-0.0609924	0.477305
NECAP1	0.946346	0.0280126	0.744315	0.0473759	0.581093	0.0448356	0.601551	0.0850423	0.321328	0.0118051	0.890697	0.0896919	0.295484	0.0165102	0.847586	0.0451246	0.599208	-0.0803221	0.349015
GADD45A	0.945673	-0.0494494	0.564637	0.0122652	0.886466	-0.00395005	0.963326	0.0168933	0.844093	-0.0200082	0.815817	0.0754786	0.378933	0.0220615	0.797304	0.0778665	0.363993	-0.0756764	0.377682
IKZF5	0.945639	-0.0726148	0.397336	-0.0245601	0.774928	-0.0475299	0.579863	-0.0719412	0.40174	-0.0752011	0.380693	0.0171767	0.841512	-0.0284455	0.740504	0.0191402	0.823674	-0.116032	0.175337
CLK1	0.945498	-0.0981096	0.252289	-0.0578423	0.50039	-0.0521436	0.543592	-0.0551247	0.520765	-0.0994548	0.245812	0.00689995	0.935983	0.00349736	0.967526	0.0265244	0.757465	-0.0436268	0.611398
RBBP4	-0.945091	0.0212132	0.804939	-0.021382	0.803419	0.019214	0.823006	0.021485	0.802491	0.0271496	0.751932	-0.0403538	0.638405	0.0238045	0.781676	-0.0141571	0.869098	0.131719	0.123562
TM2D3	0.944969	0.034942	0.684107	0.0531681	0.535692	0.0472085	0.582432	0.112516	0.188875	0.0234823	0.784559	0.119362	0.16319	0.016221	0.850224	0.0500878	0.559615	-0.0663707	0.439262
BTG3	0.943519	-0.0447712	0.602074	-0.0026736	0.975172	-0.0196325	0.819216	-0.00598197	0.944485	-0.0381577	0.656799	0.059777	0.486143	0.0433893	0.613341	0.0976726	0.254418	-0.0849777	0.321697
ETV3	0.943367	0.0212725	0.804405	0.0463027	0.589697	0.0610737	0.476717	0.0674969	0.431519	0.0260626	0.76156	0.104955	0.220532	-0.0127736	0.881792	0.0460846	0.591453	-0.11242	0.189255
NSL1	-0.943364	-0.00507098	0.952929	-0.0120666	0.888292	-0.0117964	0.890777	-0.0220968	0.796987	-0.000993275	0.990775	-0.0449681	0.600476	-0.0277477	0.746651	-0.0626647	0.465289	0.107363	0.210068
LOC144438	0.942985	-0.0351406	0.682407	-0.00240646	0.977652	0.0083587	0.922487	0.0370323	0.666307	-0.0216865	0.800677	0.0847805	0.322826	0.00854943	0.920724	0.0623852	0.467286	-0.110316	0.197724
C9orf156	0.942963	-0.0959124	0.263119	-0.0512229	0.55074	-0.0512901	0.550217	-0.0574429	0.503358	-0.0915729	0.28543	-0.00650718	0.93962	-0.0696773	0.416754	-0.0260308	0.761842	-0.11403	0.182956
ACTR10	-0.94272	0.0102699	0.90484	-0.0406475	0.635962	0.00130602	0.98787	0.0225832	0.792618	0.0372685	0.664307	-0.0574507	0.503299	-0.00406051	0.962301	-0.0396376	0.644381	0.0599858	0.484619
PER1	0.942555	0.0255387	0.766213	0.0484867	0.57225	0.0425679	0.620081	0.0837044	0.329027	0.0138796	0.871642	0.0917013	0.284753	0.0475683	0.579557	0.0930818	0.277533	-0.0732313	0.39333
GTF2B	0.941889	0.00307091	0.971484	0.0465175	0.58797	0.0522395	0.54285	0.0931067	0.277405	0.0166733	0.846098	0.0770475	0.369075	-0.021661	0.800906	0.0254967	0.766587	-0.108138	0.206775
CCNL1	0.941816	-0.0711278	0.407097	-0.0441683	0.606978	-0.033984	0.692323	-0.0483516	0.573322	-0.080514	0.347861	0.0238621	0.781161	0.0183368	0.830963	0.0400939	0.640571	-0.0589116	0.492489
AIFM1	-0.9413	0.041737	0.626931	0.0134571	0.875518	0.00826953	0.923312	0.00884285	0.918013	0.0603525	0.481948	-0.0240287	0.779672	0.0321845	0.707854	0.0041709	0.961277	0.0991633	0.247206
METTL21D	0.941257	-0.00308688	0.971336	0.024471	0.775723	0.0251596	0.769586	0.0310309	0.717874	-0.00699174	0.935133	0.115926	0.175735	0.0628604	0.463894	0.0975248	0.255141	0.00977495	0.909406
ZBTB11	0.94103	-0.0384023	0.654741	-0.00419762	0.961029	0.0251105	0.770024	0.0368885	0.667526	-0.0576385	0.501903	0.0435457	0.612061	-0.00533078	0.95052	0.0308395	0.719541	-0.0569453	0.507068
STK35	0.94101	-0.0568538	0.507752	-0.0152721	0.858892	-0.039066	0.649166	-0.0130507	0.879247	-0.063042	0.462601	0.0513382	0.549843	-0.00264739	0.975416	0.0294417	0.731756	-0.107841	0.208033
MRPL15	-0.940729	0.0483719	0.573161	0.0287589	0.737748	0.0675777	0.430967	0.0312502	0.715965	0.0459841	0.592262	-0.0113659	0.89474	-0.0508044	0.554004	-0.0940198	0.272699	0.107949	0.207572
SUV420H2	0.940604	0.0319419	0.709957	0.0593123	0.489545	0.0803906	0.348602	0.0880172	0.304629	0.0173252	0.84016	0.0953748	0.265817	0.0574263	0.503481	0.0864668	0.31326	-0.0607104	0.479348
ALDH1B1	-0.940523	0.0629057	0.463571	0.0192997	0.822229	-0.00606234	0.943741	0.00306178	0.971569	0.0532374	0.53516	-0.00125121	0.988379	0.0432826	0.614214	0.00979534	0.909218	0.0784762	0.360237
GRSF1	-0.940483	0.00506186	0.953014	-0.000550246	0.994889	0.00654037	0.939313	-0.0225146	0.793233	0.0269052	0.754093	-0.045733	0.594287	-0.0478644	0.577196	-0.0854173	0.319191	0.0587583	0.493617
RICTOR	0.940004	-0.0710624	0.407529	-0.0350925	0.682819	-0.0694213	0.418472	-0.0877253	0.306242	-0.0786082	0.359427	-0.00305496	0.971632	0.00589859	0.945258	0.0338211	0.693724	-0.0572069	0.505116
CHD1	0.939899	-0.053339	0.53438	-0.0150769	0.860677	-0.0236398	0.78315	-0.0293003	0.732996	-0.0665826	0.437799	0.0283097	0.741699	0.0142646	0.868114	0.0413784	0.629897	-0.0161044	0.851288
ASTL	0.93951	0.050808	0.553976	0.0534925	0.533202	0.080281	0.349262	0.092554	0.280279	0.0320154	0.709319	0.162426	0.0569908	0.0401951	0.639728	0.0758232	0.376754	-0.0469877	0.584199
ZNF259	0.939218	0.00251836	0.976613	0.0512708	0.550367	0.0292903	0.733084	0.0605342	0.480627	0.00754658	0.929998	0.0964956	0.260214	0.0415651	0.628353	0.0739679	0.388575	-0.0617058	0.472159
DHX36	0.939066	-0.0280662	0.743843	-0.008079	0.925073	-0.0157556	0.854473	-0.0230488	0.788441	-0.0498772	0.56127	0.0364676	0.671098	0.0144793	0.866146	0.0475497	0.579705	-0.0690959	0.420662
C14orf167	-0.938712	0.0423441	0.621923	0.0248181	0.772628	-0.000890878	0.991726	-0.018245	0.831796	0.0633982	0.460071	-0.0382074	0.656381	-0.0426276	0.61959	-0.0827264	0.33473	0.0902338	0.292563
JMJD1C	0.938683	0.00658704	0.93888	0.0437914	0.610053	0.0304992	0.722508	-0.0100301	0.907052	-0.000575415	0.994656	0.0588616	0.492856	-0.0422469	0.622724	-0.0219892	0.797954	0.0130835	0.878946
RCE1	0.938334	-0.0400791	0.640695	-0.0136328	0.873906	0.0136502	0.873746	0.0594839	0.488287	-0.046565	0.587589	0.0659507	0.442169	0.0173334	0.840086	0.0624188	0.467045	-0.104442	0.222811
RNF170	-0.938291	0.0250948	0.770163	0.00426727	0.960383	0.0841902	0.326218	0.0157359	0.854653	0.0583352	0.496739	-0.0271751	0.751707	-0.0715461	0.404337	-0.093053	0.277683	0.0490178	0.568044
KIAA0174	0.93826	-0.0341225	0.691133	0.000899573	0.991645	-0.0243752	0.776578	-0.0126375	0.883043	-0.0423376	0.621976	0.0538797	0.530239	0.00856224	0.920606	0.0459335	0.59267	-0.0563186	0.511761
CREM	0.93821	0.00586552	0.945564	0.0550632	0.521231	0.0383981	0.654776	0.078067	0.362755	0.0285549	0.739541	0.107932	0.207644	0.03113	0.717011	0.0873291	0.30844	-0.0910855	0.288013
TP53INP2	0.938034	0.013432	0.875747	0.0412249	0.631169	0.0848038	0.322692	0.12674	0.138528	0.0198061	0.817645	0.0978725	0.253443	0.017424	0.839261	0.0619162	0.470646	-0.0754116	0.379358
SNX17	-0.937512	0.0216975	0.800578	0.000931546	0.991348	-0.02446	0.775821	-0.0526945	0.539336	0.0294618	0.73158	-0.057611	0.502107	-0.0818263	0.340034	-0.120423	0.159454	0.0435335	0.612161
ZNFX1	0.937381	-0.0841149	0.326653	-0.0342155	0.690334	-0.0604194	0.481461	-0.0318573	0.71069	-0.0628227	0.464162	-0.00874699	0.918899	0.0142842	0.867933	0.0455608	0.595679	-0.0694679	0.418159
ZC3H12A	0.937062	0.0173262	0.840151	0.0263377	0.75912	0.0474582	0.580436	0.0882735	0.303217	0.00234392	0.978233	0.115653	0.176762	0.0397192	0.643699	0.083366	0.330994	-0.0732031	0.393512
C6orf47	-0.937044	0.0447985	0.601852	-0.0105163	0.902568	0.0111526	0.896705	0.0321542	0.708116	0.0224092	0.79418	-0.0522378	0.542863	-0.0197939	0.817756	-0.0545613	0.525041	0.102422	0.231934
NR1H2	0.936518	-0.0300629	0.726319	0.014795	0.863256	0.0229056	0.789725	0.0483902	0.573016	-0.0198541	0.81721	0.0624965	0.46649	0.0465431	0.587765	0.0781916	0.361988	-0.0262207	0.760157
C20orf111	0.93541	-0.0617171	0.472078	0.0246217	0.774378	0.0299182	0.727585	-0.00461891	0.957121	-0.0177122	0.836638	0.0498062	0.561828	-0.0471375	0.583	0.0037531	0.965153	-0.0915891	0.285345
RNMT	0.93534	0.00121922	0.988677	0.0393938	0.64642	0.0327429	0.703021	0.0515978	0.547824	0.0139481	0.871014	0.105537	0.217969	-0.0036297	0.966298	0.027468	0.749119	-0.128265	0.133805
DUSP8	0.935173	-0.0413486	0.630144	0.00354804	0.967056	-0.020059	0.815357	-0.00239507	0.977758	-0.0241057	0.778984	0.0766499	0.371559	0.0208098	0.808577	0.0818407	0.339948	-0.109282	0.201982
OGG1	-0.93509	-0.00574452	0.946686	-0.0328617	0.701995	-0.00926558	0.914108	-0.0473032	0.581674	0.00634325	0.941138	-0.086171	0.314924	-0.0283886	0.741004	-0.0480944	0.575366	0.0451734	0.598812
C7orf40	0.935013	-0.0714478	0.404984	-0.0295601	0.730719	-0.0433636	0.613551	-0.0269279	0.753892	-0.0609366	0.477709	0.0547172	0.523856	0.0258654	0.763311	0.040552	0.636756	-0.0413282	0.630313
CBX1	-0.934979	0.0626234	0.465584	0.0176306	0.837381	-0.0419398	0.625256	-0.0361235	0.674023	0.0443719	0.60532	-0.0315952	0.712967	-0.00491624	0.954364	-0.0679246	0.4286	0.0862002	0.314759
MED21	0.934592	-0.0547921	0.523287	-0.0332361	0.698762	-0.0262621	0.759791	-0.0139058	0.871402	-0.0680758	0.42757	0.0372394	0.664554	0.00341722	0.96827	0.0513983	0.549375	-0.112115	0.190464
KIAA1949	-0.93447	0.000643864	0.99402	-0.0208957	0.807802	-0.0278335	0.745894	-0.0370107	0.66649	0.000319676	0.997031	-0.0686613	0.423597	-0.0432966	0.6141	-0.0819343	0.339394	0.15494	0.0695936
DENND4A	0.933961	-0.0797313	0.352582	-0.0376357	0.661202	-0.0678278	0.429259	-0.0728406	0.395865	-0.0743652	0.386025	0.00190192	0.982337	-0.0429526	0.61692	0.00877817	0.918611	-0.0137879	0.872483
POU2F1	0.933923	-0.100319	0.241712	-0.0622073	0.468559	-0.0164144	0.84846	-0.0491116	0.567303	-0.0930458	0.27772	-0.0112905	0.895434	-0.0841208	0.326619	-0.036486	0.670942	-0.0272653	0.750909
KBTBD2	0.933702	-0.0306086	0.721554	0.0234254	0.785068	0.00306948	0.971497	0.0348496	0.684897	-0.00874082	0.918956	0.0606447	0.479824	0.0010845	0.989928	0.0338734	0.693274	-0.0904521	0.291393
C2orf77	0.933559	0.00286547	0.973391	0.0524912	0.540905	0.0555535	0.517522	0.115541	0.177183	0.0401736	0.639906	0.108085	0.206997	0.0284716	0.740274	0.0620758	0.469501	-0.0887493	0.300608
LOC100294145	-0.933206	0.013021	0.87952	-0.000308228	0.997137	0.0154697	0.857085	-0.0304349	0.723069	0.0419092	0.625509	-0.0599299	0.485027	-0.00106824	0.990079	-0.0340909	0.691404	0.107932	0.207646
SLC5A6	0.933142	-0.0254017	0.767432	0.0295614	0.730708	0.016889	0.844133	0.0443328	0.605638	-0.00576213	0.946522	0.10069	0.239966	0.00763911	0.929142	0.042115	0.62381	-0.0994803	0.24569
TRAF4	0.933091	-0.0155645	0.856219	0.0545403	0.525201	0.0349901	0.683695	0.0816332	0.341178	0.0310266	0.717911	0.151583	0.0759363	0.0567806	0.5083	0.109147	0.202545	0.0106198	0.901614
TMEM88	0.932986	0.0221538	0.796474	0.0390764	0.649079	0.0540896	0.528635	0.105216	0.219379	0.0173286	0.840129	0.0790564	0.356686	0.0380457	0.657744	0.0695259	0.41777	-0.0133118	0.876851
ZNF432	0.932652	-0.00487918	0.954707	0.00649105	0.939769	0.00787037	0.927003	-0.0152152	0.859412	-0.0292331	0.733586	0.0563841	0.51127	0.00653951	0.939321	0.0346204	0.68686	-0.130979	0.125705
SLC23A1	0.9326	-0.0161388	0.850974	-0.0127459	0.882048	0.01661	0.846676	0.041536	0.628593	-0.0264029	0.758542	0.0639898	0.455887	0.0204372	0.81194	0.0378873	0.659079	-0.0669739	0.435105

## Sheet: red
WGCNA Gene Cluster:		Red
All correlations are conducted with log(2)-transformed values for immune outcomes
Gene	Cluster membership (gene correlation with cluster eigengene)	Gene correlation with IFNg	p-value of correlation with IFNg	Gene correlation with IL-2	p-value of correlation with IL-2	Gene correlation with IL-4	p-value of correlation with IL-4	Gene correlation with IL-6	p-value of correlation with IL-6	Gene correlation with IL-10 secretion	p-value of correlation with IL-10	Gene Correlation with TNFa secretion	p-value of correlation with TNFa	Gene correlation with HAI	p-value of correlation with TNFa	Gene correlation with VNA	p-value of correlation with VNA	Gene correlation with B-cell ELISPOT	p-value of correlation with B-cell ELISPOT
PRPF39	0.967647	-0.0848824	0.322242	-0.0946124	0.269674	-0.105179	0.219545	-0.169057	0.0474572	-0.121511	0.155693	-0.0750838	0.381439	0.102867	0.229901	0.0551561	0.520527	-0.100563	0.240565
ZNF37BP	0.949357	-0.102518	0.231496	-0.109962	0.199173	-0.111114	0.194479	-0.21184	0.0126208	-0.138138	0.106148	-0.0882147	0.303541	0.0116915	0.891743	-0.0265406	0.757322	-0.076276	0.373903
TUBGCP6	0.943733	-0.0726801	0.39691	-0.0780802	0.362674	-0.116704	0.172833	-0.16854	0.0481489	-0.114967	0.179361	-0.0227181	0.791407	0.0910217	0.288352	0.0633584	0.460354	-0.123009	0.150618
CUL9	0.939514	-0.0777225	0.364884	-0.0581	0.498479	-0.0958137	0.263613	-0.16609	0.0515446	-0.106329	0.214518	-0.0600649	0.484042	0.0699272	0.415081	0.0131283	0.878535	-0.121451	0.155897
NEURL4	0.935513	-0.0584658	0.495774	-0.0566843	0.50902	-0.111571	0.192637	-0.124825	0.144639	-0.0952059	0.266668	-0.0379631	0.658439	0.106737	0.21275	0.064437	0.452738	-0.0116895	0.891761
FAM193B	0.934829	-0.0636759	0.458104	-0.072333	0.399174	-0.0738215	0.389517	-0.138001	0.1065	-0.107588	0.209105	-0.0236336	0.783205	0.0754678	0.379001	0.044105	0.607494	-0.0610459	0.476918
ATP6V1G2-DDX39B	0.933725	-0.0787333	0.358661	-0.0799209	0.351435	-0.0915669	0.285462	-0.170423	0.0456681	-0.120604	0.158824	-0.0351094	0.682674	0.0105618	0.902148	-0.0253793	0.767631	-0.0423951	0.621503
ILKAP	0.932042	-0.0854435	0.319042	-0.0872075	0.309117	-0.108874	0.203681	-0.13497	0.114486	-0.106255	0.214838	-0.0389269	0.650333	0.130362	0.127513	0.0893687	0.297235	-0.084952	0.321844
UHRF2	0.931124	-0.113865	0.183593	-0.10474	0.221483	-0.117548	0.169728	-0.180477	0.0341524	-0.153391	0.0724643	-0.0440455	0.607979	0.0664005	0.439055	0.0491277	0.567176	-0.0591565	0.490688
TRMU	0.927108	-0.105754	0.217021	-0.101675	0.235377	-0.132525	0.121261	-0.184553	0.03024	-0.151895	0.075327	-0.0825891	0.335536	0.0655197	0.445164	0.0403102	0.638768	-0.0751141	0.381246
CCDC130	0.926965	-0.105094	0.21992	-0.102453	0.231793	-0.102977	0.2294	-0.17581	0.0391497	-0.148775	0.0815932	-0.107618	0.20898	0.0154687	0.857094	-0.024937	0.771569	-0.0343038	0.689576
PRPF38B	0.924906	-0.110681	0.196233	-0.0915107	0.285759	-0.0926903	0.279568	-0.184617	0.0301815	-0.146205	0.0870609	-0.078399	0.360711	0.0383558	0.655132	0.00920063	0.914708	-0.0939261	0.273179
RASGRP2	0.920437	-0.072956	0.395116	-0.0736653	0.390524	-0.182371	0.0322844	-0.197944	0.0199522	-0.10027	0.241945	-0.042811	0.618083	0.126914	0.137983	0.0771485	0.368446	-0.114043	0.182905
ANKS3	0.918433	-0.0920932	0.28269	-0.0931722	0.277065	-0.106592	0.21338	-0.197002	0.0205613	-0.1229	0.150985	-0.0795297	0.353805	0.0704256	0.411756	0.0311562	0.716783	-0.149193	0.0807302
PILRB	0.918067	-0.0585891	0.494864	-0.0784589	0.360343	-0.0883765	0.302651	-0.154273	0.0708172	-0.117147	0.171198	-0.0611835	0.475924	0.0642398	0.454125	0.0326572	0.703762	-0.0670387	0.43466
WDR52	0.916846	-0.029136	0.734437	-0.0242291	0.777882	-0.074889	0.382679	-0.134071	0.116942	-0.0601288	0.483576	-0.0195422	0.820033	-0.00966418	0.910428	-0.0428845	0.617479	-0.0913829	0.286436
DNAH1	0.91619	-0.0635641	0.458896	-0.0704107	0.411855	-0.0564924	0.510458	-0.133023	0.119856	-0.107908	0.207746	-0.0493655	0.565299	0.0729622	0.395075	0.0505778	0.555776	-0.132676	0.120834
FNBP4	0.91464	-0.0738503	0.389332	-0.088962	0.299447	-0.100321	0.241703	-0.189832	0.0257442	-0.0966106	0.259644	-0.0927837	0.279082	0.040064	0.64082	-0.00613533	0.943064	-0.0946823	0.269319
SNRNP70	0.911316	-0.063193	0.461528	-0.0723183	0.399271	-0.0950109	0.267653	-0.11112	0.194454	-0.114821	0.179917	-0.0125807	0.883565	0.112643	0.18837	0.0748001	0.383245	-0.0363181	0.672368
PEX1	0.910209	-0.0571691	0.505397	-0.0803223	0.349013	-0.109672	0.200368	-0.175204	0.0398418	-0.101188	0.23764	-0.087434	0.307857	0.0904168	0.291582	0.0381887	0.656539	-0.0728112	0.396056
CAPRIN2	0.910119	-0.114471	0.181258	-0.105862	0.216548	-0.132534	0.121236	-0.214728	0.0114351	-0.152289	0.0745651	-0.0966673	0.259363	0.0362205	0.673198	0.0411504	0.631787	-0.121309	0.156384
LOC100507424	0.909339	-0.0999493	0.24346	-0.0966765	0.259317	-0.0995509	0.245353	-0.156963	0.0659828	-0.163086	0.0559775	-0.0823719	0.336812	0.0490511	0.567781	0.00174098	0.983831	-0.0798232	0.352026
SFI1	0.907883	-0.081739	0.340551	-0.0664453	0.438746	-0.144592	0.090641	-0.22086	0.00923737	-0.116937	0.171974	-0.0727759	0.396286	0.0776224	0.365503	0.0438156	0.609855	-0.12641	0.139567
FASTK	0.906618	-0.111329	0.193613	-0.120389	0.159572	-0.102726	0.230548	-0.224886	0.00800553	-0.157739	0.0646397	-0.0966899	0.259251	0.067426	0.432005	0.0378627	0.659287	-0.178609	0.0360837
ZNF692	0.906289	-0.0404126	0.637916	-0.0569652	0.50692	-0.0817161	0.340686	-0.153787	0.0717212	-0.0860998	0.315326	-0.0481075	0.575262	0.0616308	0.472699	0.00293964	0.972703	-0.0808871	0.345624
ANKRD23	0.904854	-0.0823801	0.336764	-0.110177	0.198292	-0.112152	0.190316	-0.187362	0.0277711	-0.142319	0.0958823	-0.0741751	0.387244	0.106933	0.21191	0.0810334	0.344749	-0.153694	0.0718956
EGFL8	0.904582	-0.0758962	0.376294	-0.0623378	0.467625	-0.0883542	0.302774	-0.137047	0.108963	-0.109656	0.200435	-0.0457355	0.594267	0.069571	0.417467	0.0465457	0.587744	-0.121225	0.156673
MMS19	0.903521	-0.0584566	0.495842	-0.0492982	0.565829	-0.107164	0.210918	-0.120899	0.157801	-0.0754134	0.379346	-0.0267548	0.755425	0.0684965	0.424714	0.0267197	0.755735	-0.0219109	0.798659
SPSB3	0.902686	-0.0700261	0.41442	-0.104891	0.220816	-0.0871031	0.309698	-0.155071	0.0693541	-0.137971	0.106575	-0.0852104	0.320369	0.114904	0.179598	0.0855806	0.318264	-0.0969351	0.258039
SGSM2	0.901684	-0.0787271	0.358699	-0.0599311	0.485017	-0.108236	0.206362	-0.164575	0.0537418	-0.100364	0.241499	-0.0587885	0.493394	0.100754	0.239665	0.0748667	0.382821	-0.11175	0.191921
AP1G2	0.90158	-0.0255171	0.766406	-0.0703698	0.412127	-0.105247	0.219242	-0.127	0.137715	-0.085899	0.31646	-0.00672411	0.937611	0.124619	0.145307	0.07693	0.369808	-0.0510452	0.552125
RHOT2	0.901478	-0.0517593	0.54657	-0.0956052	0.264658	-0.0985612	0.250101	-0.109244	0.202142	-0.106769	0.212615	-0.0406188	0.6362	0.166629	0.0507817	0.136043	0.111608	-0.0651292	0.447887
WDR59	0.900969	-0.036908	0.66736	-0.0206696	0.809842	-0.107213	0.210706	-0.14462	0.0905771	-0.0384593	0.654261	-0.0114801	0.893689	0.139997	0.101481	0.109733	0.200117	-0.0705667	0.410817
PLA2G4B	0.899345	-0.0617901	0.471553	-0.0876463	0.306679	-0.0770832	0.368853	-0.124489	0.145731	-0.107422	0.209814	-0.022444	0.793867	0.0860586	0.315558	0.0746977	0.383899	-0.111431	0.193201
SRSF11	0.898605	-0.0593451	0.489304	-0.0574837	0.503054	-0.0427429	0.618642	-0.0508333	0.553779	-0.106299	0.214646	0.00620811	0.94239	0.109485	0.201141	0.0952687	0.266351	-0.0885401	0.301754
LOC221442	0.8972	-0.126615	0.138922	-0.114271	0.182027	-0.185316	0.0295509	-0.213491	0.0119303	-0.146481	0.0864617	-0.128516	0.13304	-0.0122976	0.886168	-0.0440259	0.608139	-0.0799053	0.351529
TPP2	0.897186	-0.0459219	0.592763	-0.072372	0.39892	-0.0727284	0.396595	-0.125496	0.142475	-0.093966	0.272975	-0.0515209	0.548421	0.0589787	0.491995	0.0185386	0.829131	-0.0491111	0.567307
PTCD3	0.896489	-0.026791	0.755104	0.00422159	0.960807	-0.0653589	0.446284	-0.0792086	0.355758	-0.0524015	0.541598	0.0375407	0.662005	0.101813	0.234737	0.0641635	0.454662	-0.0728224	0.395984
IL11RA	0.895235	-0.140679	0.099811	-0.128881	0.131933	-0.148098	0.0830067	-0.184825	0.0299928	-0.171656	0.0441009	-0.0546147	0.524635	0.0316967	0.712085	0.00771103	0.928477	-0.136921	0.109292
MSTO2P	0.894996	-0.0695031	0.417923	-0.0839264	0.327742	-0.144052	0.0918654	-0.236992	0.00513102	-0.11548	0.177416	-0.0747645	0.383473	0.0655011	0.445293	0.0133983	0.876056	-0.0234146	0.785165
LOC100289019	0.893626	-0.0671945	0.433591	-0.0690294	0.42111	-0.0851675	0.320614	-0.129275	0.130746	-0.101081	0.238137	-0.0307961	0.719919	0.0723155	0.399289	0.0624528	0.466802	-0.0958373	0.263495
ZNF335	0.893158	-0.097716	0.254206	-0.117857	0.1686	-0.0908317	0.289364	-0.135973	0.111792	-0.158001	0.0641908	-0.0477375	0.578207	0.0786842	0.358962	0.0779282	0.363612	-0.115911	0.175791
ENO3	0.892445	-0.100376	0.241442	-0.09427	0.271419	-0.0957964	0.263699	-0.195456	0.0215958	-0.146732	0.0859173	-0.0764378	0.372887	0.0808593	0.34579	0.0361683	0.673642	-0.112002	0.190914
MYH3	0.892153	-0.104572	0.222229	-0.113656	0.184404	-0.127099	0.137404	-0.172639	0.0428847	-0.14676	0.0858567	-0.137059	0.108932	0.0620417	0.469746	0.00235892	0.978094	-0.0612937	0.475128
PLA2G6	0.890233	-0.0901637	0.29294	-0.105704	0.217236	-0.129089	0.131305	-0.172768	0.0427274	-0.137463	0.107884	-0.059227	0.490171	0.11231	0.18969	0.10294	0.22957	-0.12122	0.15669
SZT2	0.890171	-0.029523	0.731044	-0.0286483	0.73872	-0.0764582	0.37276	-0.105477	0.218231	-0.0473486	0.581311	-0.0159324	0.852858	0.0309317	0.718738	-0.0100572	0.906802	-0.102635	0.230959
C17orf56	0.889648	-0.114217	0.182233	-0.124024	0.147252	-0.0893762	0.297194	-0.148479	0.0822088	-0.16735	0.0497751	-0.0914888	0.285875	0.0238347	0.781407	0.00222393	0.979347	-0.0044468	0.958717
BIVM-ERCC5	0.888857	-0.120135	0.160461	-0.0939255	0.273183	-0.150153	0.0787757	-0.160913	0.0593737	-0.151889	0.0753384	-0.0747278	0.383707	0.0659283	0.442324	0.0524075	0.541552	-0.0759097	0.376209
ACAD11	0.888227	-0.0947635	0.268907	-0.109715	0.200191	-0.093823	0.273709	-0.141447	0.0979561	-0.129338	0.130557	-0.0243461	0.776837	0.102074	0.233535	0.0886936	0.300913	-0.0816925	0.340827
EXOSC2	0.888178	-0.0670119	0.434844	-0.0440151	0.608228	-0.0927132	0.279449	-0.163348	0.0555781	-0.0714325	0.405085	-0.0307984	0.719899	0.094174	0.27191	0.0471693	0.582745	-0.0862793	0.314314
ANKZF1	0.887432	-0.108908	0.203539	-0.106729	0.212786	-0.137863	0.106852	-0.181551	0.0330825	-0.146071	0.0873555	-0.109261	0.202069	0.058887	0.49267	0.00375194	0.965164	-0.0138176	0.872211
CAPS	0.887017	-0.125593	0.142163	-0.115384	0.177778	-0.157101	0.0657415	-0.252826	0.00277359	-0.164598	0.0537078	-0.0796207	0.353253	0.125988	0.140903	0.115995	0.175476	-0.134064	0.116961
ZMAT1	0.886692	-0.103376	0.227592	-0.0972015	0.256727	-0.0992157	0.246954	-0.136739	0.109768	-0.149238	0.0806378	-0.0415387	0.628571	-0.0246428	0.774191	-0.0635537	0.458969	-0.0280268	0.74419
SAP25	0.886511	-0.0514357	0.549084	-0.0432272	0.614668	-0.0637154	0.457825	-0.12463	0.145271	-0.0983545	0.251101	-0.0256268	0.76543	0.0523624	0.5419	0.0255641	0.765988	-0.0578881	0.50005
NKTR	0.883822	-0.0422962	0.622317	-0.0559674	0.514402	-0.0336921	0.694833	-0.0607307	0.479201	-0.089059	0.298918	0.0142564	0.868188	0.0761357	0.374785	0.0573288	0.504207	-0.0716876	0.403406
CLASRP	0.883272	-0.0229781	0.789075	-0.0485586	0.57168	-0.00441208	0.959039	-0.0969195	0.258116	-0.0660905	0.4412	-0.0152337	0.859243	0.117725	0.16908	0.0914024	0.286332	-0.0349819	0.683765
GIGYF1	0.883101	-0.141908	0.0968551	-0.0954531	0.265422	-0.1159	0.175834	-0.197877	0.0199955	-0.153027	0.073153	-0.0661111	0.441058	0.0960915	0.262225	0.0813351	0.34295	0.00212808	0.980237
ZBTB40	0.88137	-0.0819073	0.339554	-0.0686138	0.423919	-0.0873678	0.308225	-0.117345	0.170472	-0.109281	0.201989	-0.0133386	0.876605	0.0747945	0.383281	0.0713449	0.405663	-0.0761936	0.374421
AGAP6	0.880921	-0.0394925	0.645594	-0.0595498	0.487804	-0.0462206	0.590358	-0.0740145	0.388275	-0.0849994	0.321574	-0.0397122	0.643758	0.0381538	0.656832	-0.00556042	0.948392	-0.109412	0.201445
ABCA5	0.879682	-0.119062	0.164258	-0.116303	0.174326	-0.162985	0.0561307	-0.220582	0.00932814	-0.146982	0.0853784	-0.0584254	0.496072	0.0781016	0.362542	0.061082	0.476658	-0.0919899	0.283233
NEMF	0.879521	-0.0334191	0.697185	-0.0353092	0.680966	-0.0642393	0.454129	-0.0964375	0.260502	-0.0806949	0.346775	-0.0040276	0.962606	0.0717929	0.402713	0.0470086	0.584032	-0.0468471	0.585325
CCNL2	0.877188	-0.0886312	0.301255	-0.0877558	0.306073	-0.0681892	0.426799	-0.11937	0.163162	-0.135722	0.112462	-0.0257912	0.763969	0.0985953	0.249937	0.0899334	0.29418	-0.0387618	0.651719
BRD9	0.877092	-0.11623	0.174598	-0.083225	0.331815	-0.102409	0.231995	-0.156344	0.0670713	-0.10021	0.242226	-0.0331391	0.699599	0.0654099	0.445929	0.0508531	0.553624	-0.147487	0.0842981
SP140L	0.876687	-0.0715561	0.404271	-0.0747838	0.383349	-0.125884	0.141234	-0.195941	0.0212661	-0.0680114	0.428008	-0.1031	0.228843	0.12528	0.143169	0.0685993	0.424017	-0.083201	0.331955
MAP3K12	0.876381	-0.130878	0.126	-0.106885	0.212117	-0.130938	0.125825	-0.22	0.00952113	-0.155587	0.0684215	-0.0576537	0.50179	0.0138257	0.872137	-0.018769	0.82704	-0.160834	0.0595015
RBM5	0.875488	-0.067286	0.432963	-0.0509286	0.553034	-0.0535341	0.532883	-0.0929675	0.278126	-0.0920791	0.282765	-0.0208824	0.807922	0.0634505	0.459701	0.0363825	0.671821	-0.0666005	0.437675
BMS1P4	0.874813	-0.0780958	0.362578	-0.0971937	0.256765	-0.0632514	0.461113	-0.127938	0.134807	-0.121285	0.156468	-0.0936945	0.274369	0.00235595	0.978121	-0.0379408	0.658628	-0.100195	0.242296
FAM73B	0.873811	-0.0374182	0.663041	-0.0513645	0.549638	-0.071977	0.401505	-0.0679753	0.428254	-0.0843199	0.325471	0.017647	0.837232	0.0792022	0.355797	0.0608142	0.478595	-0.0624949	0.466502
DNHD1	0.872338	-0.079856	0.351827	-0.0800812	0.350466	-0.0651737	0.447576	-0.115671	0.176692	-0.140457	0.100353	-0.0208002	0.808664	0.055882	0.515044	0.0454667	0.596439	-0.126854	0.13817
ZNF767	0.871456	-0.112405	0.189315	-0.0979155	0.253233	-0.139209	0.103441	-0.26591	0.00162002	-0.141795	0.0971257	-0.109303	0.201897	0.00922526	0.914481	-0.0305999	0.72163	-0.0774145	0.366792
NAA16	0.871354	-0.144951	0.0898339	-0.115303	0.178084	-0.152199	0.0747386	-0.220821	0.00924997	-0.172113	0.0435319	-0.105049	0.220117	0.0447967	0.601867	0.0246786	0.773871	-0.102181	0.233043
PABPC1L	0.870545	-0.0987187	0.249342	-0.105633	0.217547	-0.0847445	0.323032	-0.176491	0.0383842	-0.138339	0.105635	-0.0855365	0.318514	0.0348353	0.68502	0.00730605	0.932224	-0.0341576	0.690831
ANKRD11	0.869559	-0.0469539	0.58447	-0.0457114	0.594462	-0.110788	0.1958	-0.108036	0.207205	-0.0896206	0.295869	-0.0236633	0.782939	0.0555278	0.517716	0.0369561	0.666953	-0.12305	0.150482
TAF1C	0.869434	-0.0369375	0.667111	-0.056102	0.513389	-0.020624	0.810254	-0.0706054	0.41056	-0.0864649	0.31327	-0.0103521	0.904082	0.107351	0.210116	0.0676465	0.430497	-0.0183329	0.830998
CCT6P1	0.869181	-0.127089	0.137437	-0.130817	0.126177	-0.101748	0.235038	-0.180247	0.0343851	-0.175464	0.0395436	-0.0318168	0.711042	0.0661686	0.440659	0.0551888	0.52028	-0.0871733	0.309307
PRPF3	0.869177	-0.0711602	0.406883	-0.0694608	0.418207	-0.082481	0.336171	-0.112029	0.190806	-0.117247	0.17083	-0.0101968	0.905514	0.0767892	0.370687	0.0630206	0.462754	-0.0528842	0.537875
MGEA5	0.868018	-0.0625026	0.466446	-0.0691369	0.420386	-0.115283	0.17816	-0.11825	0.167173	-0.0909133	0.288929	0.0157794	0.854256	0.0248925	0.771965	0.0174249	0.839252	-0.0196481	0.819074
CELF6	0.866843	-0.0141994	0.868711	-0.0245193	0.775292	-0.0398087	0.642952	-0.0584391	0.495972	-0.0446636	0.602948	0.0399431	0.641829	0.0965077	0.260154	0.072406	0.398697	-0.0870851	0.309799
PIDD	0.866042	-0.128782	0.132233	-0.110277	0.197881	-0.102902	0.229744	-0.184014	0.0307338	-0.153203	0.0728189	-0.0420547	0.624308	0.0518181	0.546114	0.0389369	0.650249	-0.0626879	0.465124
DMTF1	0.865262	-0.108306	0.206067	-0.11265	0.188346	-0.124409	0.145993	-0.157228	0.0655217	-0.1391	0.103714	-0.0530987	0.536225	-0.00115765	0.989248	-0.0163973	0.848615	-0.0535705	0.532604
ELMO3	0.864217	-0.0719286	0.401823	-0.0796415	0.353126	-0.0303768	0.723577	-0.106653	0.213116	-0.110974	0.195046	-0.0468266	0.58549	0.108828	0.203873	0.0636688	0.458154	-0.0810469	0.344669
CNTRL	0.863592	-0.0305059	0.72245	-0.0444718	0.604507	-0.0695116	0.417865	-0.154938	0.0695961	-0.0599974	0.484534	-0.0587886	0.493394	0.0978318	0.253641	0.0278056	0.74614	-0.0307578	0.720253
GSDMB	0.86334	-0.0369638	0.666887	-0.0458713	0.593172	-0.0589547	0.492171	-0.0872593	0.308828	-0.0590143	0.491733	0.0654601	0.445579	0.137823	0.106954	0.112282	0.189799	-0.116273	0.174436
EIF4A2	0.862884	-0.12528	0.143169	-0.101273	0.237244	-0.194067	0.0225628	-0.240161	0.00455064	-0.145893	0.0877456	-0.0659092	0.442457	0.00784018	0.927282	-0.0196528	0.819032	-0.102995	0.229322
NCRNA00174	0.862632	-0.0934146	0.275812	-0.126887	0.138066	-0.0953662	0.26586	-0.186697	0.0283394	-0.139035	0.103875	-0.0477421	0.578171	0.0439118	0.60907	0.0249951	0.771051	-0.0235617	0.783848
AFG3L1P	0.86235	-0.0443763	0.605284	-0.0668766	0.435774	-0.0657125	0.443823	-0.120745	0.158334	-0.0701756	0.413422	-0.0312117	0.7163	-0.00565823	0.947485	-0.0613706	0.474573	-0.0430763	0.615905
CEP290	0.862028	-0.0200829	0.815141	-0.0390125	0.649615	-0.113934	0.183326	-0.161983	0.0576804	-0.0527279	0.539079	-0.0511463	0.551337	0.0972844	0.25632	0.0455306	0.595923	-0.0784586	0.360345
ARHGEF1	0.860395	-0.0257698	0.76416	-0.0744635	0.385396	-0.130678	0.126583	-0.149416	0.0802724	-0.0814616	0.342197	-0.0349743	0.68383	0.180547	0.0340818	0.128638	0.132669	-0.105913	0.216323
CENPT	0.860184	-0.0999088	0.243652	-0.0831766	0.332098	-0.0704119	0.411847	-0.111505	0.192903	-0.145715	0.088136	-0.101597	0.235736	0.0311303	0.717009	0.00632853	0.941275	-0.0342879	0.689712
PIGG	0.860022	-0.059895	0.485281	-0.0401473	0.640126	-0.0566308	0.509421	-0.122934	0.15087	-0.0446882	0.602749	-0.068145	0.4271	0.075418	0.379317	0.0691582	0.420242	-0.127912	0.134886
AGER	0.859877	-0.0687244	0.423171	-0.0902129	0.292676	-0.04448	0.604441	-0.123188	0.150022	-0.113895	0.183478	-0.0585054	0.495482	0.0590776	0.491268	0.0125139	0.884179	-0.0206848	0.809705
CEP95	0.859609	-0.0550045	0.521676	-0.0433118	0.613975	-0.0667073	0.43694	-0.0691626	0.420213	-0.0752879	0.380142	0.0135738	0.874447	0.0277802	0.746364	0.0208277	0.808415	-0.129393	0.13039
LOC155060	0.858717	-0.130466	0.127206	-0.100341	0.241607	-0.0885735	0.301571	-0.184647	0.0301539	-0.154565	0.0702786	-0.0206587	0.809941	0.0212477	0.804629	-0.0100095	0.907242	-0.12764	0.135725
CHKB	0.858288	-0.0730863	0.39427	-0.0994527	0.245822	-0.00991288	0.908133	-0.114865	0.179747	-0.117743	0.169015	-0.0412578	0.630896	0.0381781	0.656627	0.012764	0.881881	-0.0747587	0.38351
CPT1B	0.858286	-0.0419503	0.625169	-0.0514798	0.548741	-0.0648958	0.44952	-0.0963121	0.261126	-0.110735	0.196014	0.00253438	0.976465	0.17467	0.0404603	0.149697	0.0796991	-0.0159856	0.852372
SEC31B	0.858284	-0.0474013	0.58089	-0.0619971	0.470066	-0.0208596	0.808128	-0.0658701	0.442729	-0.0924702	0.280716	0.0205809	0.810642	0.0703066	0.412548	0.0486738	0.570766	-0.067389	0.432257
YTHDC2	0.857286	-0.0683474	0.425725	-0.0533919	0.533973	-0.0680967	0.427428	-0.0818228	0.340054	-0.102401	0.232033	-0.0253757	0.767663	0.0503166	0.557821	0.0377579	0.660171	-0.0447054	0.602609
CLK4	0.857167	-0.0985656	0.25008	-0.0677669	0.429675	-0.0470324	0.58384	-0.142015	0.0966022	-0.124244	0.146532	-0.0428378	0.617862	0.0263206	0.759271	-0.00436756	0.959452	-0.102934	0.229598
ITGA10	0.856149	-0.0436669	0.61107	-0.0707876	0.40935	-0.131346	0.124639	-0.159832	0.0611259	-0.0876232	0.306807	-0.0899789	0.293935	0.0714692	0.404843	0.0185517	0.829011	-0.0599683	0.484746
ERCC3	0.855529	0.0387139	0.652121	-0.000789979	0.992663	-0.0402062	0.639635	-0.0697563	0.416225	-0.0144288	0.86661	-0.00685881	0.936364	0.146065	0.0873674	0.108073	0.207048	-0.119973	0.16103

## Sheet: black
WGCNA Gene Cluster:		Black
All correlations are conducted with log(2)-transformed values for immune outcomes
Gene	Cluster membership (gene correlation with cluster eigengene)	Gene correlation with IFNg	p-value of correlation with IFNg	Gene correlation with IL-2	p-value of correlation with IL-2	Gene correlation with IL-4	p-value of correlation with IL-4	Gene correlation with IL-6	p-value of correlation with IL-6	Gene correlation with IL-10 secretion	p-value of correlation with IL-10	Gene Correlation with TNFa secretion	p-value of correlation with TNFa	Gene correlation with HAI	p-value of correlation with TNFa	Gene correlation with VNA	p-value of correlation with VNA	Gene correlation with B-cell ELISPOT	p-value of correlation with B-cell ELISPOT
CDR2	0.934425	-0.142789	0.0947803	-0.0649357	0.44924	-0.21948	0.0096965	-0.320467	0.000127126	-0.120051	0.160755	-0.0561239	0.513225	-0.0524311	0.541369	-0.0449534	0.600595	-0.208883	0.0139447
FLT3LG	0.921933	-0.17106	0.0448528	-0.108095	0.206957	-0.257117	0.00233206	-0.339283	4.68438e-05	-0.142128	0.0963346	-0.167064	0.0501722	0.00449477	0.958272	-0.00971737	0.909937	-0.231522	0.0062903
MLLT3	0.92166	-0.111116	0.19447	-0.0247815	0.772954	-0.170739	0.0452625	-0.224666	0.00806872	-0.0981936	0.251881	-0.0703939	0.411966	-0.0366791	0.669302	-0.0187143	0.827536	-0.252538	0.00280577
CAMK4	0.920028	-0.169133	0.0473565	-0.0783884	0.360777	-0.236304	0.0052655	-0.362705	1.23181e-05	-0.130183	0.128039	-0.133813	0.117654	-0.0358583	0.676282	-0.0220834	0.797107	-0.231364	0.00632695
SFMBT1	0.918424	-0.184724	0.0300844	-0.106902	0.21204	-0.173637	0.0416778	-0.274917	0.00110131	-0.152176	0.0747824	-0.0461644	0.59081	0.00832881	0.922764	0.0430006	0.616527	-0.125415	0.142733
CD28	0.915515	-0.110578	0.196655	-0.0195075	0.820348	-0.179471	0.035182	-0.274872	0.00110346	-0.055805	0.515625	-0.0429338	0.617075	-0.0558042	0.515631	-0.0245727	0.774816	-0.18704	0.0280451
MYO1F	-0.912913	0.0943209	0.271159	0.0085131	0.92106	0.124967	0.144176	0.210251	0.0133179	0.0397072	0.643799	-0.0147684	0.8635	0.0174037	0.839445	-0.0173545	0.839893	0.196171	0.0211115
DOCK9	0.911458	-0.158753	0.0629176	-0.0844477	0.324736	-0.278083	0.000958569	-0.315097	0.000167059	-0.118451	0.16645	-0.120029	0.160834	0.0323968	0.706015	0.0276275	0.747711	-0.262352	0.00188015
RAPGEF6	0.910841	-0.147508	0.0842538	-0.0517023	0.547012	-0.211461	0.0127838	-0.266873	0.00155551	-0.108025	0.207254	-0.092573	0.28018	-0.0717	0.403324	-0.0564651	0.510662	-0.228304	0.00707614
SATB1	0.909977	-0.174981	0.0400991	-0.100944	0.238776	-0.204981	0.0158762	-0.320013	0.000130125	-0.152331	0.0744845	-0.119007	0.164455	-0.0492696	0.566055	-0.0395108	0.645441	-0.260626	0.00201947
PIK3IP1	0.908057	-0.159467	0.0617273	-0.0888634	0.299985	-0.174397	0.0407786	-0.268893	0.00142768	-0.139057	0.10382	-0.0968956	0.258234	-0.0414014	0.629707	-0.0250074	0.770942	-0.251244	0.00295447
LEF1	0.903511	-0.145422	0.0887857	-0.0297635	0.728938	-0.168738	0.0478835	-0.259714	0.00209683	-0.0960898	0.262233	-0.0911921	0.287447	-0.0435183	0.612285	-0.0429821	0.616678	-0.216336	0.0108183
SMG6	0.903257	-0.108498	0.205259	-0.050497	0.556408	-0.164429	0.0539587	-0.191627	0.0243515	-0.11851	0.166235	-0.0480756	0.575515	-0.0385869	0.653188	-0.00372751	0.965391	-0.149574	0.0799505
SMYD5	0.900683	-0.0685347	0.424455	0.00234254	0.978246	-0.123908	0.147636	-0.208744	0.01401	-0.0172145	0.841168	0.0485367	0.571853	0.054621	0.524587	0.0600578	0.484094	-0.162653	0.0566402
FOXP1	0.900025	-0.216999	0.0105727	-0.110256	0.197968	-0.217615	0.0103488	-0.320993	0.000123734	-0.139866	0.101806	-0.137058	0.108936	-0.142696	0.0949975	-0.106112	0.215456	-0.152718	0.0737412
C3orf37	0.896186	-0.130829	0.126141	-0.0429762	0.616727	-0.200451	0.018407	-0.226623	0.00752047	-0.0803719	0.348715	-0.0536146	0.532267	0.0742024	0.387069	0.0833887	0.330862	-0.188043	0.0271988
TNRC6C	0.895885	-0.0785488	0.359792	-0.0438963	0.609197	-0.155318	0.0689061	-0.18632	0.0286656	-0.0692906	0.419351	-0.0167178	0.845693	0.000659525	0.993875	0.0336022	0.695608	-0.239904	0.00459531
NR3C2	0.895072	-0.113842	0.183681	-0.0673558	0.432485	-0.213684	0.0118521	-0.286614	0.000654131	-0.0755732	0.378334	-0.0828078	0.334253	-0.0936269	0.274717	-0.0618092	0.471416	-0.222682	0.00866048
IL24	0.894184	-0.0863073	0.314157	-0.0311197	0.717101	-0.15377	0.0717526	-0.215902	0.010982	-0.0398292	0.64278	-0.0161835	0.850566	-0.0390084	0.649649	-0.0146284	0.864781	-0.208424	0.0141605
NPM1	0.893924	-0.16525	0.0527536	-0.0975496	0.25502	-0.161359	0.058663	-0.279645	0.000894592	-0.128443	0.133261	-0.0752352	0.380477	-0.0323995	0.705992	-0.012685	0.882606	-0.238206	0.00490137
RASGRF2	0.891996	-0.126284	0.139966	-0.0549377	0.522182	-0.226988	0.00742211	-0.29344	0.000477621	-0.0916564	0.28499	-0.0882077	0.303579	-0.0555325	0.517681	-0.0332472	0.698666	-0.257798	0.00226822
HECA	0.889432	-0.0803899	0.348606	-0.0316421	0.712558	-0.105891	0.216419	-0.185781	0.0291379	-0.0627662	0.464565	-0.00212117	0.980301	-0.0170831	0.842365	0.0276992	0.747079	-0.227733	0.00722448
ITK	0.887987	-0.14715	0.0850186	-0.106262	0.214807	-0.228979	0.00690446	-0.290217	0.000554621	-0.156283	0.0671788	-0.102476	0.231687	0.00248252	0.976946	-0.000889113	0.991742	-0.241752	0.00428193
LMTK3	0.887332	-0.141097	0.0987986	-0.0633603	0.46034	-0.194742	0.0220879	-0.252193	0.00284475	-0.107438	0.209746	-0.0367256	0.668907	-0.0147929	0.863276	0.0037275	0.965391	-0.24323	0.0040452
ENO2	0.887259	-0.111169	0.194258	-0.0506384	0.555302	-0.200996	0.018085	-0.218327	0.0100954	-0.0703511	0.412251	-0.0176424	0.837273	0.0120944	0.888036	0.0396234	0.644499	-0.200091	0.0186227
RCAN3	0.885552	-0.149337	0.0804335	-0.0607759	0.478873	-0.20226	0.0173576	-0.306926	0.00025069	-0.108499	0.205254	-0.115632	0.176841	-0.0840861	0.326819	-0.0733736	0.392408	-0.223765	0.0083329
NADK	-0.884612	0.102435	0.231876	0.0300479	0.726451	0.103949	0.225014	0.193733	0.0228008	0.0752141	0.380611	0.0144072	0.866807	-0.00851582	0.921035	-0.0597043	0.486674	0.189766	0.0257966
APBB1	0.884231	-0.161053	0.0591501	-0.0717259	0.403154	-0.208685	0.0140374	-0.269674	0.00138091	-0.122608	0.151965	-0.125689	0.141856	-0.0162199	0.850234	-0.0205973	0.810495	-0.21639	0.010798
WNT7A	0.882572	-0.164664	0.0536113	-0.073445	0.391946	-0.210501	0.0132059	-0.286166	0.000667576	-0.0975326	0.255103	-0.0700811	0.414052	0.0186652	0.827981	0.0225768	0.792675	-0.170266	0.0458708
TCF20	0.882417	-0.15368	0.0719212	-0.0879526	0.304986	-0.249779	0.00313142	-0.333583	6.38251e-05	-0.119798	0.161646	-0.117337	0.170499	-0.0159506	0.852693	0.019934	0.816488	-0.183769	0.0309614
STK3	-0.881903	0.146683	0.0860227	0.0936149	0.274779	0.132318	0.121849	0.210057	0.0134053	0.117973	0.168179	0.0506214	0.555434	-0.0261326	0.760939	-0.0538062	0.5308	0.193317	0.0231002
COQ2	-0.881409	0.149084	0.0809546	0.11309	0.186613	0.191261	0.0246297	0.238653	0.00481913	0.149916	0.0792544	0.0611996	0.475808	0.00382246	0.964509	-0.0252593	0.768699	0.178832	0.0358485
PACS1	0.879908	-0.0803208	0.349022	-0.00805175	0.925325	-0.204524	0.0161173	-0.238694	0.00481156	-0.0372484	0.664477	-0.0781971	0.361953	-0.021623	0.801248	-0.00166769	0.984512	-0.205185	0.0157698
SLC25A38	0.87966	-0.152029	0.0750676	-0.0835967	0.329653	-0.130837	0.12612	-0.255296	0.00251099	-0.120826	0.158052	-0.0596633	0.486974	0.0957177	0.264094	0.129762	0.12929	-0.14093	0.0992035
ATP6V1A	-0.87908	0.130763	0.126334	0.0804979	0.347957	0.167426	0.0496698	0.226496	0.00755519	0.117743	0.169015	0.0398012	0.643014	-0.0163651	0.848909	-0.0438654	0.609449	0.180694	0.0339337
MFSD1	-0.877401	0.113868	0.183582	0.0752377	0.380461	0.171591	0.0441822	0.176939	0.0378876	0.0974154	0.255677	0.0206883	0.809673	-0.0631404	0.461901	-0.0870711	0.309877	0.144742	0.090303
HABP4	0.877003	-0.180375	0.0342553	-0.0803497	0.348848	-0.206683	0.0150067	-0.331613	7.09267e-05	-0.115229	0.178363	-0.121838	0.154574	0.0250144	0.770879	0.0351862	0.682018	-0.183167	0.0315247
UXT	0.876905	-0.126899	0.138031	-0.029807	0.728557	-0.158125	0.0639801	-0.257968	0.00225253	-0.0732882	0.392961	-0.00626749	0.94184	-0.112495	0.188957	-0.0944252	0.270627	-0.218188	0.0101445
ITGA6	0.876463	-0.156639	0.0665506	-0.059833	0.485734	-0.215953	0.0109624	-0.242165	0.00421447	-0.0980238	0.252706	-0.118438	0.166497	-0.0222521	0.795591	-0.0249137	0.771776	-0.250026	0.00310102
PCTP	-0.875269	0.172773	0.0427213	0.135715	0.112481	0.172743	0.0427571	0.258044	0.00224552	0.150264	0.0785526	0.0882562	0.303313	-0.0555537	0.517521	-0.072849	0.395811	0.185726	0.0291866
ZEB1	0.874957	-0.154992	0.0694976	-0.114193	0.182326	-0.249827	0.00312558	-0.370348	7.78315e-06	-0.1247	0.145043	-0.094176	0.2719	-0.0688622	0.422239	-0.0540039	0.52929	-0.149366	0.0803739
MORC2-AS1	0.874061	-0.161303	0.058752	-0.0826394	0.33524	-0.121077	0.157184	-0.263851	0.00176627	-0.125628	0.142053	-0.118367	0.166753	-0.0255578	0.766044	-0.00236242	0.978061	-0.217728	0.0103081
SOD1	0.874019	-0.112751	0.187945	-0.0466439	0.586955	-0.18649	0.0285177	-0.240828	0.00443622	-0.0952103	0.266646	-0.026148	0.760802	-0.00220853	0.97949	-0.00368685	0.965768	-0.178226	0.036491
ITPKB	0.873982	-0.157529	0.0650016	-0.0757491	0.377222	-0.244525	0.00384754	-0.279868	0.000885785	-0.0953352	0.266016	-0.110419	0.197301	-0.0250086	0.77093	-0.0245983	0.774587	-0.152393	0.0743651
S1PR1	0.873291	-0.144219	0.0914845	-0.061688	0.472287	-0.173764	0.0415271	-0.239576	0.00465308	-0.0920949	0.282682	-0.0560258	0.513962	-0.0155662	0.856203	0.0154744	0.857042	-0.236862	0.00515625
ACSL4	-0.873257	0.119599	0.162352	0.0528372	0.538237	0.171126	0.0447696	0.193048	0.0232954	0.0913905	0.286395	0.0379792	0.658304	-0.0362402	0.67303	-0.0474928	0.58016	0.154672	0.0700828
ANKRD50	-0.873151	0.126886	0.13807	0.0990942	0.247537	0.170673	0.0453459	0.224148	0.00821972	0.113345	0.185616	0.0149003	0.862293	-0.0882323	0.303444	-0.108715	0.204347	0.158596	0.0631821
CDKN2AIP	0.872965	-0.132799	0.120486	-0.0618487	0.471132	-0.133853	0.117543	-0.170403	0.0456929	-0.10989	0.19947	-0.0198069	0.817638	-0.0109007	0.899025	0.0249368	0.77157	-0.202378	0.0172907
PSEN1	-0.872794	0.0793946	0.354626	0.0541648	0.528061	0.170512	0.045553	0.228837	0.00694044	0.0767366	0.371016	0.0318715	0.710568	-0.0714829	0.404753	-0.104961	0.220505	0.18362	0.0311002
RPS27	0.872606	-0.192727	0.0235302	-0.123385	0.149365	-0.225912	0.00771577	-0.289042	0.000585424	-0.173821	0.041459	-0.104056	0.224534	-0.00912074	0.915446	0.00148844	0.986176	-0.186777	0.0282701
SUOX	-0.872288	0.179804	0.0348378	0.110611	0.19652	0.199541	0.0189556	0.264876	0.00169201	0.148795	0.0815513	0.0549846	0.521826	-0.0166205	0.84658	-0.049925	0.560894	0.172594	0.0429397
ZBTB25	0.871881	-0.174281	0.0409152	-0.128682	0.132535	-0.252721	0.00278521	-0.345222	3.37201e-05	-0.149044	0.0810372	-0.128915	0.131828	-0.0244024	0.776335	-0.00283723	0.973653	-0.21189	0.0125993
PHF1	0.871826	-0.114837	0.179854	-0.0779445	0.363511	-0.181171	0.033458	-0.226195	0.00763753	-0.112884	0.187421	-0.0146332	0.864737	0.0599694	0.484738	0.0729851	0.394926	-0.128492	0.133113
CHST15	-0.871806	0.0888521	0.300047	0.0230773	0.788186	0.11638	0.174039	0.187165	0.0279383	0.0456292	0.595126	0.0204715	0.811631	-0.0352476	0.681493	-0.0817237	0.340641	0.232347	0.00610159
FGR	-0.871792	0.0955789	0.264791	0.014869	0.862579	0.0937705	0.273978	0.189836	0.0257409	0.0540949	0.528595	0.00240668	0.97765	-0.0445094	0.604202	-0.0874201	0.307934	0.137099	0.10883
FAM102A	0.871283	-0.123135	0.150196	-0.019092	0.824112	-0.20443	0.0161668	-0.270475	0.00133437	-0.0666752	0.437161	-0.0773262	0.367341	0.00708295	0.934289	0.00291637	0.972919	-0.18499	0.0298442
SPTBN1	0.870602	-0.112057	0.190697	-0.0192699	0.822499	-0.146707	0.0859702	-0.209928	0.0134637	-0.0446629	0.602953	-0.0407988	0.634705	-0.0332896	0.698301	-0.0274296	0.749458	-0.160449	0.0601207
ZFYVE9	0.870553	-0.0974611	0.255453	-0.00496821	0.953882	-0.148229	0.0827316	-0.226296	0.00760985	-0.0510477	0.552105	-0.0378834	0.659112	-0.0956561	0.264403	-0.0374521	0.662754	-0.2318	0.0062262
CASP1	-0.870486	0.157415	0.0651981	0.0728941	0.395517	0.134435	0.115942	0.197466	0.0202597	0.11484	0.179843	0.0560648	0.513669	-0.0099266	0.908007	-0.0516139	0.547699	0.134878	0.114734
SCML4	0.869707	-0.0867567	0.311634	-0.0633853	0.460163	-0.137721	0.107218	-0.205451	0.0156322	-0.109554	0.200854	-0.0174072	0.839413	-0.0212731	0.804399	0.00684052	0.936533	-0.196329	0.0210064
AXIN2	0.869428	-0.139942	0.101619	-0.0406747	0.635736	-0.136807	0.10959	-0.210202	0.0133397	-0.0911779	0.287522	-0.0496943	0.562708	-0.0663588	0.439344	-0.0487728	0.569982	-0.166691	0.050694
LOC100133991	0.86916	-0.102689	0.230714	-0.0246012	0.774562	-0.104231	0.223752	-0.199611	0.0189131	-0.0498121	0.561781	-0.0411962	0.631407	-0.0695915	0.41733	-0.054381	0.526414	-0.233995	0.00574006
KIAA0748	0.868264	-0.153186	0.0728506	-0.0731208	0.394046	-0.246137	0.00361353	-0.321286	0.000121881	-0.114046	0.182893	-0.152725	0.0737285	-0.0218514	0.799193	-0.0356748	0.677846	-0.190632	0.0251151
MEFV	-0.86807	0.0739881	0.388445	0.0103713	0.903905	0.0931328	0.277269	0.163573	0.0552381	0.0400278	0.641122	-0.0074707	0.9307	-0.00485122	0.954967	-0.0512156	0.550797	0.178889	0.0357887
C8orf83	-0.867421	0.105298	0.219019	0.0368014	0.668264	0.18284	0.0318351	0.209167	0.0138126	0.0766708	0.371428	0.026949	0.753706	-0.0610864	0.476626	-0.0646432	0.45129	0.1851	0.0297446
INPP1	-0.8671	0.13608	0.111508	0.061768	0.471711	0.190101	0.025531	0.238154	0.00491092	0.10068	0.240016	0.0459272	0.592721	0.0359675	0.675352	-0.00779601	0.927691	0.201099	0.0180252
METTL16	0.866401	-0.171363	0.0444693	-0.117077	0.171457	-0.201446	0.0178231	-0.261722	0.00192997	-0.144963	0.0898072	-0.0669121	0.43553	0.0289924	0.735697	0.0264079	0.758498	-0.129585	0.129816
FGL2	-0.865957	0.142142	0.0963009	0.0461807	0.590678	0.147549	0.084166	0.190968	0.0248546	0.0963263	0.261055	0.0460402	0.59181	0.0268021	0.755006	-0.0222446	0.795659	0.15084	0.0774008
PIK3AP1	-0.865931	0.150702	0.0776759	0.0587513	0.493669	0.139014	0.103929	0.257646	0.00228234	0.115213	0.178424	0.0889348	0.299595	0.0305336	0.722209	-0.0139966	0.870569	0.218856	0.00991074
PRDX3	-0.865888	0.138975	0.104028	0.109002	0.203149	0.16081	0.0595394	0.175374	0.0396469	0.147059	0.0852119	0.0447606	0.60216	-0.0474653	0.580379	-0.0793395	0.354961	0.116083	0.175145
PRPS1	0.865801	-0.156411	0.0669527	-0.0970329	0.257557	-0.217835	0.01027	-0.279009	0.000920181	-0.0969679	0.257878	-0.0742073	0.387038	0.0504759	0.556573	0.0682066	0.426681	-0.171764	0.0439656
ZC3HAV1	0.865654	-0.141628	0.0975232	-0.0863618	0.31385	-0.131919	0.122989	-0.208027	0.0143497	-0.128313	0.133658	-0.0496902	0.56274	-0.0138339	0.872061	-0.0097407	0.909722	-0.264115	0.00174688
CTSS	-0.864348	0.0981626	0.252031	0.0341425	0.690961	0.16617	0.0514314	0.185426	0.029453	0.0864601	0.313297	0.0342677	0.689886	-0.0206661	0.809874	-0.0567264	0.508705	0.155928	0.0678111
DHRS7B	-0.864245	0.13475	0.115083	0.0880804	0.30428	0.167554	0.0494927	0.221717	0.00896182	0.125747	0.141673	0.101958	0.23407	-0.0753346	0.379846	-0.109102	0.202732	0.183676	0.0310474
RALB	-0.863571	0.096952	0.257956	0.0340652	0.691625	0.129464	0.130177	0.172524	0.0430254	0.0726636	0.397017	0.00101376	0.990585	-0.0636609	0.458211	-0.107719	0.20855	0.209644	0.0135931
SIGLEC9	-0.86349	0.0877202	0.30627	0.0471954	0.582537	0.141694	0.0973655	0.190491	0.0252247	0.0654783	0.445452	-0.000586787	0.99455	-0.0288646	0.73682	-0.0533789	0.534074	0.170114	0.0460679
ATG3	-0.863298	0.0440102	0.608268	-0.00472393	0.956147	0.0957492	0.263936	0.153722	0.0718423	0.0165319	0.847388	-0.0226772	0.791774	0.000694365	0.993551	-0.0418873	0.625689	0.223793	0.00832464
TNFRSF1B	-0.863245	0.184474	0.0303117	0.0721453	0.400402	0.167497	0.0495713	0.283818	0.000742404	0.111686	0.19218	0.0816664	0.340981	0.0229808	0.789051	-0.0154304	0.857445	0.193787	0.0227617
CNST	0.863003	-0.163292	0.055663	-0.0572598	0.504722	-0.176423	0.0384606	-0.260355	0.00204216	-0.104744	0.221468	-0.0853538	0.319553	-0.0698772	0.415415	-0.0543776	0.52644	-0.0876425	0.306701
VEGFB	0.862449	-0.104838	0.22105	-0.0509344	0.552989	-0.21713	0.010525	-0.254429	0.00260048	-0.0864358	0.313434	-0.0198093	0.817616	0.0374003	0.663192	0.0590153	0.491726	-0.152635	0.0739003
CAPZA2	-0.862097	0.099455	0.245811	0.0730328	0.394617	0.185999	0.0289462	0.21804	0.0101969	0.095625	0.264559	0.0514051	0.549322	-0.00669751	0.937857	-0.0270611	0.752715	0.149829	0.0794318
NCF2	-0.861947	0.124697	0.145055	0.0647195	0.450755	0.158646	0.0630976	0.169398	0.0470057	0.104936	0.220615	0.0173353	0.840068	-0.0976042	0.254752	-0.121729	0.154944	0.165504	0.0523858
CCPG1	-0.861727	0.0905493	0.290873	0.0504079	0.557106	0.15263	0.0739102	0.176971	0.0378531	0.0872734	0.30875	-0.0105074	0.90265	-0.0131336	0.878486	-0.0371947	0.664932	0.153716	0.0718532
LRIG1	0.861164	-0.113788	0.183893	-0.0352887	0.681142	-0.218081	0.0101823	-0.287815	0.000619261	-0.0625397	0.466181	-0.0326455	0.703863	0.0661441	0.440829	0.0710995	0.407284	-0.179485	0.0351671
ASAH1	-0.860884	0.199828	0.0187809	0.0968102	0.258656	0.22571	0.00777202	0.279784	0.000889122	0.139895	0.101734	0.112455	0.189116	-0.0525282	0.540619	-0.0646032	0.45157	0.0842323	0.325976
MTA3	0.860281	-0.0719346	0.401783	-0.052641	0.539749	-0.168595	0.0480753	-0.167996	0.0488871	-0.0779255	0.363628	-0.031488	0.713897	-0.0826348	0.335267	-0.03672	0.668955	-0.268727	0.00143787
TLE2	0.860094	-0.151129	0.0768277	-0.0636389	0.458366	-0.268255	0.00146699	-0.24833	0.00331592	-0.0964298	0.260541	-0.0848126	0.322642	-0.0293361	0.732682	-0.0143048	0.867745	-0.271039	0.0013025
PPARD	0.859874	-0.130621	0.126749	-0.070696	0.409958	-0.192304	0.0238436	-0.212506	0.0123383	-0.0928059	0.278967	-0.0544479	0.525904	-0.0275014	0.748824	-0.0130549	0.879209	-0.134019	0.117086
CORO1C	-0.859853	0.164363	0.0540555	0.131244	0.124934	0.248763	0.00325976	0.286433	0.000659549	0.162242	0.0572766	0.0900026	0.293807	-0.0513978	0.549378	-0.062929	0.463405	0.199383	0.0190525
LEPROTL1	0.859629	-0.0924244	0.280956	-0.0216743	0.800787	-0.148017	0.0831758	-0.21393	0.0117525	-0.0503228	0.557772	-0.0229488	0.789338	0.0527995	0.538527	0.0570569	0.506235	-0.249981	0.00310649
VMP1	-0.859414	0.0974387	0.255563	0.0433739	0.613467	0.174675	0.0404544	0.200099	0.0186176	0.075412	0.379355	0.0221612	0.796408	-0.0512182	0.550777	-0.0887871	0.300402	0.18179	0.0328483
MGAT4A	0.859017	-0.0764918	0.372549	-0.0142265	0.868463	-0.149732	0.0796279	-0.177592	0.0371737	-0.060631	0.479924	-0.0278234	0.745983	-0.0111864	0.896393	0.0100199	0.907145	-0.144042	0.0918877
CCDC104	0.858821	-0.147897	0.0834296	-0.0852494	0.320147	-0.185772	0.029146	-0.309937	0.000216161	-0.104339	0.223269	-0.115134	0.178724	-0.0110343	0.897794	0.0246169	0.774421	-0.189721	0.0258324
HCK	-0.858516	0.113211	0.18614	0.0511549	0.55127	0.116092	0.175113	0.210241	0.0133224	0.0910166	0.28838	0.0339404	0.692698	-0.0529215	0.537588	-0.103201	0.228384	0.186351	0.0286386
SPTLC2	-0.858421	0.133784	0.117736	0.10406	0.224515	0.148181	0.0828325	0.184258	0.0305094	0.12865	0.13263	0.0715241	0.404482	0.00099393	0.990769	-0.0480722	0.575543	0.150394	0.0782917
RHOH	0.858398	-0.126964	0.137827	-0.00603214	0.94402	-0.117961	0.168223	-0.153378	0.0724884	-0.0470789	0.583469	-0.00227865	0.978839	0.020883	0.807916	0.0587881	0.493398	-0.153218	0.0727898
ARHGEF18	0.858278	-0.146679	0.0860315	-0.0824675	0.33625	-0.201173	0.0179819	-0.232478	0.00607233	-0.133237	0.119259	-0.0822262	0.337671	0.0113177	0.895184	-0.00198421	0.981573	-0.0742214	0.386947
SYNGAP1	0.858248	-0.177909	0.0368309	-0.0582644	0.497263	-0.258097	0.00224067	-0.300541	0.000341483	-0.100211	0.242221	-0.136891	0.109372	-0.0461633	0.590819	-0.0384004	0.654756	-0.238555	0.00483696
KIAA0114	0.858164	-0.0330721	0.700178	0.0386541	0.652623	-0.0983901	0.250929	-0.200059	0.0186415	0.0260512	0.761661	0.0460138	0.592023	-0.0206218	0.810274	-0.00148262	0.98623	-0.160106	0.060678
NLRC4	-0.8579	0.104169	0.224029	0.0351038	0.682722	0.0875829	0.307031	0.18379	0.0309413	0.0542625	0.527317	0.0135555	0.874615	0.000937036	0.991297	-0.058297	0.497021	0.160634	0.059823

## Sheet: green
WGCNA Gene Cluster:		Green
All correlations are conducted with log(2)-transformed values for immune outcomes
Gene	Cluster membership (gene correlation with cluster eigengene)	Gene correlation with IFNg	p-value of correlation with IFNg	Gene correlation with IL-2	p-value of correlation with IL-2	Gene correlation with IL-4	p-value of correlation with IL-4	Gene correlation with IL-6	p-value of correlation with IL-6	Gene correlation with IL-10 secretion	p-value of correlation with IL-10	Gene Correlation with TNFa secretion	p-value of correlation with TNFa	Gene correlation with HAI	p-value of correlation with TNFa	Gene correlation with VNA	p-value of correlation with VNA	Gene correlation with B-cell ELISPOT	p-value of correlation with B-cell ELISPOT
RPL13A	0.952915	-0.18703	0.0280536	-0.129021	0.131509	-0.24015	0.00455256	-0.324322	0.000104158	-0.157536	0.064988	-0.13003	0.128493	0.0257484	0.76435	0.032052	0.709002	-0.178152	0.0365705
RPL3	0.946921	-0.156689	0.0664626	-0.111803	0.191709	-0.2229	0.0085936	-0.326164	9.46083e-05	-0.123487	0.149028	-0.108888	0.203626	-0.0178361	0.835512	-0.00818265	0.924115	-0.176846	0.0379901
OCIAD2	0.937951	-0.147193	0.0849247	-0.0869252	0.310692	-0.252638	0.00279448	-0.295755	0.000428543	-0.1089	0.203576	-0.0965851	0.25977	0.0803601	0.348786	0.0722832	0.3995	-0.161696	0.0581313
RPL10	0.937882	-0.179879	0.0347614	-0.130413	0.127361	-0.221699	0.0089675	-0.323271	0.000110003	-0.148646	0.08186	-0.119222	0.163686	-0.0199408	0.816426	-0.0144563	0.866357	-0.158727	0.0629615
SNRPN	0.933662	-0.157252	0.0654804	-0.101899	0.23434	-0.211055	0.0129611	-0.27555	0.00107131	-0.10256	0.231306	-0.106024	0.215842	-0.00318035	0.970468	0.0174353	0.839157	-0.112991	0.187003
HINT1	0.929587	-0.154422	0.0705428	-0.0760411	0.37538	-0.203968	0.0164146	-0.319766	0.000131783	-0.109821	0.199753	-0.07066	0.410197	-0.0219493	0.798313	-0.0302476	0.724705	-0.158468	0.0633972
LAT	0.925388	-0.115028	0.179126	-0.0988747	0.248591	-0.260164	0.00205836	-0.269305	0.00140284	-0.096482	0.260282	-0.0898432	0.294666	0.081423	0.342427	0.0745413	0.384898	-0.143369	0.0934315
RPL32	0.924735	-0.169002	0.0475302	-0.0988653	0.248636	-0.211758	0.012656	-0.333503	6.40996e-05	-0.115816	0.176146	-0.125737	0.141702	-0.0455536	0.595737	-0.0423253	0.622077	-0.110971	0.195056
RPS3	0.92104	-0.16352	0.0553174	-0.101175	0.237699	-0.235956	0.00533463	-0.335051	5.89721e-05	-0.136043	0.111608	-0.122806	0.1513	0.00214538	0.980076	0.014906	0.862241	-0.225058	0.00795615
RPL19	0.918991	-0.165388	0.0525535	-0.0675402	0.431223	-0.243465	0.00400868	-0.332108	6.90734e-05	-0.107004	0.211605	-0.149943	0.0792006	0.0278303	0.745922	0.033293	0.698272	-0.176495	0.0383803
EEF1B2	0.918408	-0.192664	0.023577	-0.108064	0.207088	-0.204185	0.0162979	-0.319398	0.000134289	-0.135068	0.114221	-0.10264	0.230938	-0.0343135	0.689493	-0.0296228	0.73017	-0.206653	0.0150218
RPSA	0.915364	-0.151731	0.075646	-0.098351	0.251118	-0.211146	0.0129211	-0.277531	0.000982176	-0.116074	0.175181	-0.0626386	0.465475	-0.00933098	0.913504	0.00575365	0.946601	-0.14532	0.089012
ANKS6	0.913479	-0.0556541	0.516763	-0.025317	0.768185	-0.186465	0.0285398	-0.23761	0.00501289	-0.0312528	0.715943	-0.0320062	0.709399	-0.0169375	0.843691	-0.0281361	0.743227	-0.190959	0.0248619
STAT5B	0.912981	-0.135452	0.113184	-0.11016	0.198361	-0.266635	0.00157125	-0.338825	4.80326e-05	-0.110091	0.198646	-0.131022	0.125578	0.0334818	0.696645	0.00927756	0.913998	-0.0679769	0.428243
C11orf2	0.91142	-0.154846	0.0697653	-0.095438	0.265498	-0.208794	0.0139864	-0.298244	0.00038099	-0.0949013	0.268208	-0.143257	0.093691	0.00955536	0.911433	0.0200173	0.815734	-0.196667	0.020782
CYFIP2	0.908759	-0.138003	0.106495	-0.102701	0.230661	-0.258726	0.00218365	-0.246902	0.00350706	-0.108885	0.203638	-0.13449	0.115791	0.0372056	0.66484	0.039994	0.641404	-0.134083	0.116911
RPSAP58	0.906627	-0.214823	0.011398	-0.143867	0.0922867	-0.256014	0.00243902	-0.330103	7.68632e-05	-0.153808	0.0716816	-0.0952287	0.266553	0.0326291	0.704005	0.0494304	0.564786	-0.14185	0.0969937
LOC100233209	0.906577	-0.173833	0.0414448	-0.132716	0.120722	-0.224379	0.00815224	-0.327754	8.70257e-05	-0.123469	0.149085	-0.151322	0.0764469	-0.0120119	0.888795	-0.0128769	0.880844	-0.16195	0.0577329
ATP8B2	0.905469	-0.149808	0.0794742	-0.107613	0.209	-0.253405	0.00270992	-0.306097	0.000261055	-0.112558	0.188709	-0.127648	0.135699	0.0884137	0.302447	0.0742185	0.386966	-0.111247	0.193944
SNRPD2	0.904805	-0.184222	0.0305422	-0.103533	0.226884	-0.227809	0.00720451	-0.338222	4.96425e-05	-0.116965	0.17187	-0.10375	0.225907	0.0127899	0.881643	0.0175029	0.838543	-0.180492	0.0341371
RPS27A	0.899671	-0.185447	0.0294344	-0.0940777	0.272403	-0.217406	0.0104243	-0.33747	5.17211e-05	-0.118765	0.165321	-0.0961278	0.262044	-0.0741283	0.387544	-0.0547498	0.523608	-0.19708	0.0205106
LDHB	0.898774	-0.104343	0.223249	-0.0250169	0.770856	-0.205064	0.0158328	-0.280111	0.000876293	-0.055976	0.514337	-0.0789069	0.357599	0.0177997	0.835843	2.32774e-06	0.999978	-0.126494	0.1393
USP32	-0.89852	0.126906	0.138008	0.114217	0.182234	0.192836	0.0234505	0.23191	0.00620094	0.0920765	0.282778	0.0810978	0.344365	-0.0427507	0.618578	-0.0384853	0.654042	0.0407998	0.634696
CD3D	0.898478	-0.133945	0.11729	-0.122012	0.153982	-0.259128	0.00214796	-0.301325	0.000328885	-0.120393	0.15956	-0.0764635	0.372726	0.00567917	0.947291	0.0191299	0.823767	-0.19839	0.0196693
SLAIN1	0.897676	-0.0902023	0.292733	-0.0653376	0.446433	-0.210411	0.013246	-0.272918	0.00120117	-0.0690966	0.420658	-0.0743555	0.386087	0.0190752	0.824264	0.0470901	0.583378	-0.157373	0.0652698
AES	0.897588	-0.0922255	0.281997	-0.0705022	0.411246	-0.201959	0.0175283	-0.222342	0.00876558	-0.0748271	0.383074	-0.0779178	0.363676	0.0457889	0.593836	0.06515	0.447742	-0.149486	0.0801291
TCF7	0.895999	-0.12065	0.158663	-0.0518841	0.545602	-0.234035	0.00573143	-0.308082	0.000236872	-0.0680624	0.427662	-0.12266	0.15179	-0.018699	0.827675	-0.0320475	0.709041	-0.163874	0.0547845
LIME1	0.895903	-0.171758	0.0439738	-0.168687	0.0479511	-0.240978	0.00441083	-0.324134	0.000105183	-0.160019	0.0608211	-0.108961	0.203322	0.0331239	0.699731	0.0493643	0.565308	-0.127501	0.136155
EEF1G	0.895539	-0.142279	0.0959765	-0.0786075	0.359431	-0.20863	0.0140636	-0.330066	7.7013e-05	-0.0900484	0.29356	-0.10122	0.237489	-0.0335711	0.695875	-0.0375083	0.662279	-0.196081	0.0211721
RPS12	0.894877	-0.150325	0.0784294	-0.0897877	0.294966	-0.255646	0.00247565	-0.297812	0.00038888	-0.125216	0.143373	-0.114102	0.182676	-0.000607433	0.994358	-0.0181581	0.832585	-0.182933	0.0317468
SLC38A1	0.8946	-0.0720262	0.401183	-0.0531515	0.535819	-0.217942	0.0102318	-0.2068	0.0149489	-0.039923	0.641997	-0.050624	0.555415	0.069945	0.414962	0.0757573	0.37717	-0.142131	0.096328
SSR2	0.893584	-0.147957	0.0833026	-0.114629	0.180651	-0.190135	0.0255038	-0.294911	0.000445871	-0.128098	0.134317	-0.103975	0.224895	0.0388288	0.651156	0.0415255	0.62868	-0.132609	0.121025
LCK	0.893452	-0.0869768	0.310403	-0.098732	0.249277	-0.247211	0.00346488	-0.275563	0.00107067	-0.0858927	0.316496	-0.120484	0.159241	0.0616649	0.472453	0.0473989	0.58091	-0.117417	0.170207
RPLP2	0.892505	-0.166047	0.0516069	-0.105714	0.217193	-0.244141	0.00390526	-0.315868	0.000160681	-0.138558	0.105079	-0.135523	0.112994	-0.0393495	0.646791	-0.0290523	0.735172	-0.131816	0.123285
RPL34	0.891931	-0.156981	0.0659509	-0.0820158	0.338913	-0.185733	0.0291808	-0.299141	0.000365085	-0.113944	0.183286	-0.0493674	0.565284	-0.00925576	0.914199	-0.00355074	0.967031	-0.225433	0.00784985
RPLP0	0.89127	-0.135892	0.112008	-0.0708297	0.409071	-0.218523	0.0100266	-0.290105	0.000557476	-0.0950986	0.26721	-0.0414722	0.629121	0.024313	0.777133	0.00730173	0.932264	-0.184537	0.0302547
EEF1D	0.890783	-0.197099	0.0204977	-0.15375	0.0717896	-0.215244	0.0112341	-0.340611	4.35498e-05	-0.141957	0.0967395	-0.160534	0.0599838	-0.0281182	0.743385	-0.0182916	0.831373	-0.13009	0.128315
GLTSCR2	0.89057	-0.193103	0.0232556	-0.151334	0.0764247	-0.259888	0.00208191	-0.353092	2.15867e-05	-0.177562	0.0372057	-0.134154	0.116714	0.0286012	0.739135	0.0359167	0.675784	-0.217635	0.0103419
BCL11B	0.89033	-0.168738	0.0478837	-0.0885308	0.301805	-0.244344	0.00387456	-0.335696	5.69506e-05	-0.114886	0.179667	-0.151027	0.0770293	-0.0151715	0.859811	-0.00978725	0.909292	-0.143504	0.0931203
RPL4	0.889947	-0.143127	0.0939925	-0.0855127	0.318649	-0.162752	0.0564884	-0.28848	0.000600714	-0.0948894	0.268268	-0.0978582	0.253512	-0.0179633	0.834355	-0.0097917	0.909251	-0.184129	0.0306285
RPS20	0.889947	-0.177228	0.0375709	-0.122813	0.151275	-0.20335	0.0167502	-0.33344	6.43162e-05	-0.124689	0.145079	-0.128515	0.133041	-0.0277047	0.74703	-0.0181177	0.832953	-0.1424	0.095693
OXCT1	0.889385	-0.114328	0.181807	-0.149184	0.0807485	-0.214316	0.0115981	-0.265853	0.00162392	-0.10408	0.224425	-0.0719176	0.401895	0.0728793	0.395613	0.0565438	0.510073	-0.0956201	0.264584
ANKH	0.888985	-0.0775259	0.366101	-0.0330375	0.700476	-0.194535	0.0222325	-0.19991	0.0187316	-0.0239939	0.779984	-0.0323441	0.706471	0.0508032	0.554014	0.0601462	0.483449	-0.0626341	0.465507
RPS6	0.887911	-0.162543	0.0568102	-0.100583	0.240471	-0.24645	0.00356968	-0.292115	0.000507983	-0.132604	0.12104	-0.0991697	0.247175	0.0197112	0.818503	0.0195306	0.820138	-0.181777	0.0328606
WDFY3	-0.887688	0.118811	0.165156	0.0841601	0.326392	0.205806	0.0154497	0.226911	0.00744266	0.0852539	0.320122	0.0621517	0.468958	-0.0944585	0.270458	-0.0859549	0.316144	0.063841	0.456937
PEBP1	0.887623	-0.159722	0.0613076	-0.110552	0.19676	-0.211281	0.0128622	-0.270597	0.00132745	-0.108621	0.204741	-0.0881214	0.304055	0.0910358	0.288278	0.0942493	0.271525	-0.122121	0.153609
RPL7A	0.885698	-0.153883	0.0715423	-0.0922673	0.281778	-0.220943	0.00921023	-0.331922	6.97651e-05	-0.113765	0.183982	-0.0680831	0.427521	0.0424471	0.621075	0.0527626	0.538812	-0.215996	0.0109465
RPL5	0.885221	-0.164367	0.0540496	-0.106624	0.213239	-0.204981	0.0158766	-0.290599	0.000544923	-0.128111	0.134277	-0.097057	0.257438	0.0149985	0.861395	0.0114392	0.894065	-0.181241	0.0333879
KIAA1539	-0.884963	0.110237	0.198047	0.0769398	0.369747	0.226801	0.00747231	0.319451	0.00013392	0.0739171	0.388902	0.0867651	0.311587	-0.117972	0.168182	-0.120489	0.159226	0.114494	0.181169
C19orf2	0.884886	-0.0784226	0.360566	-0.0656953	0.443942	-0.196859	0.020655	-0.237625	0.00501004	-0.0656867	0.444002	-0.044957	0.600567	0.0160133	0.852119	0.0345008	0.687885	-0.182984	0.031698
MARCH9	0.884484	-0.0943931	0.270791	-0.041531	0.628635	-0.22275	0.00863967	-0.25175	0.00289549	-0.0365012	0.670813	-0.0547175	0.523854	0.0772992	0.367509	0.0857675	0.317204	-0.144353	0.0911824
MLLT6	0.883893	-0.0866185	0.312409	-0.0775098	0.366201	-0.231324	0.00633631	-0.231898	0.00620365	-0.0971068	0.257193	-0.0735854	0.39104	0.0916749	0.284892	0.104662	0.22183	-0.233982	0.00574282
STMN3	0.883679	-0.128126	0.13423	-0.0693924	0.418667	-0.209973	0.0134433	-0.318875	0.000137921	-0.0831906	0.332016	-0.0921325	0.282485	0.020667	0.809865	0.0185118	0.829374	-0.223508	0.00840948
SKAP1	0.883294	-0.154879	0.0697041	-0.163638	0.0551397	-0.276764	0.00101586	-0.272371	0.0012299	-0.156327	0.0671006	-0.130863	0.126041	0.0615788	0.473073	0.0653706	0.446203	-0.139491	0.102737
RPS29	0.882945	-0.217233	0.0104873	-0.158485	0.0633696	-0.253085	0.00274494	-0.363804	1.15394e-05	-0.160707	0.0597058	-0.127086	0.137444	-0.000939375	0.991275	0.0232149	0.786953	-0.206309	0.0151946
CD3E	0.882603	-0.118428	0.166531	-0.10202	0.233784	-0.255935	0.00244682	-0.330728	7.43497e-05	-0.109336	0.201758	-0.110991	0.194978	-0.0039143	0.963657	0.0186985	0.827679	-0.170633	0.0453981
CBX7	0.881207	-0.0905405	0.29092	-0.068581	0.424141	-0.197176	0.0204474	-0.265246	0.00166597	-0.057883	0.500088	-0.0455641	0.595651	0.0326303	0.703994	0.022812	0.790565	-0.0176537	0.837171
RPL6	0.881053	-0.149947	0.0791922	-0.0854818	0.318825	-0.202931	0.0169816	-0.300367	0.000344329	-0.0969996	0.257721	-0.0753276	0.37989	-0.00125406	0.988353	-0.00274652	0.974495	-0.150172	0.0787382
RPL19P12	0.880969	-0.180198	0.0344357	-0.092352	0.281335	-0.237713	0.00499349	-0.344901	3.43291e-05	-0.125747	0.141673	-0.0836537	0.329322	0.00833124	0.922741	0.0398834	0.642327	-0.199176	0.0191793
PP7080	0.880593	-0.141198	0.0985547	-0.0781374	0.362321	-0.224731	0.00804998	-0.282518	0.000787035	-0.0776539	0.365308	-0.0824247	0.336502	0.0361579	0.673731	0.0254037	0.767414	-0.0893256	0.297468
GTF3A	0.880189	-0.164656	0.0536229	-0.136708	0.109852	-0.294048	0.00046424	-0.307194	0.00024742	-0.157791	0.06455	-0.150503	0.0780734	0.0479028	0.576891	0.0354431	0.679823	-0.0629727	0.463094
RPL30	0.879858	-0.15651	0.0667775	-0.100643	0.240186	-0.217655	0.0103346	-0.292274	0.000504259	-0.103654	0.226337	-0.126217	0.140178	0.0279816	0.744588	0.0149616	0.861732	-0.198512	0.0195928
ABCD2	0.879189	-0.0946714	0.269375	-0.106883	0.212123	-0.238426	0.00486074	-0.359804	1.46188e-05	-0.0844841	0.324527	-0.137027	0.109016	-0.0800067	0.350916	-0.0853052	0.319829	-0.192651	0.0235861
RPS25	0.878765	-0.090152	0.293003	-0.0396071	0.644636	-0.228006	0.00715324	-0.257769	0.00227092	-0.055851	0.515278	-0.120514	0.159138	-0.0289184	0.736347	-0.0134855	0.875257	-0.153505	0.0722491
IKZF1	0.878363	-0.0864372	0.313426	-0.0684719	0.42488	-0.248555	0.00328663	-0.283302	0.000759834	-0.0783212	0.36119	-0.0968317	0.25855	0.00387365	0.964035	-0.00823842	0.923599	-0.131352	0.12462
PHF15	0.876433	-0.0942254	0.271647	-0.0760938	0.375049	-0.240532	0.0044866	-0.241179	0.00437697	-0.0889154	0.299701	-0.0908633	0.289196	0.0311986	0.716414	0.0390801	0.649048	-0.0693051	0.419254
EIF3D	0.874634	-0.0813075	0.343114	-0.0514786	0.548751	-0.151906	0.0753055	-0.230066	0.00663566	-0.0558496	0.515289	-0.0497888	0.561964	-0.0335961	0.69566	-0.0432851	0.614194	-0.101764	0.234962
NCK2	0.87433	-0.151894	0.0753286	-0.10039	0.241377	-0.223857	0.00830568	-0.311147	0.000203567	-0.0947345	0.269054	-0.110453	0.197162	-0.0784058	0.36067	-0.0478117	0.577616	-0.203482	0.0166781
CEP120	0.87398	-0.145344	0.0889584	-0.139317	0.10317	-0.231955	0.00619073	-0.314818	0.000169426	-0.124461	0.145823	-0.105738	0.217087	-0.0298122	0.728512	-0.00610738	0.943323	-0.171514	0.0442793
SBF2	-0.873844	0.0938051	0.2738	0.0725638	0.397668	0.192426	0.0237524	0.198208	0.0197848	0.064387	0.453089	0.0256863	0.764902	-0.105821	0.216725	-0.103611	0.226531	0.0346359	0.686728
TFEC	-0.873424	0.132877	0.120267	0.0978567	0.25352	0.211631	0.0127106	0.222905	0.00859217	0.105319	0.218927	0.0523793	0.541769	-0.00528084	0.950983	-0.0322313	0.707448	0.202853	0.0170245
RPS7	0.873276	-0.138024	0.106441	-0.0672936	0.432911	-0.195227	0.0217521	-0.300979	0.000334392	-0.0921926	0.282169	-0.0532954	0.534714	0.00472702	0.956118	0.0164707	0.847946	-0.160538	0.0599775
RPL17	0.872806	-0.257782	0.00226969	-0.193424	0.0230224	-0.228758	0.00696041	-0.399609	1.20086e-06	-0.214561	0.0115011	-0.16284	0.0563532	-0.0555454	0.517583	-0.0220928	0.797023	-0.144579	0.0906707
ZNF507	0.872302	-0.141197	0.098557	-0.0984274	0.250748	-0.223186	0.00850671	-0.303753	0.000292561	-0.120245	0.160076	-0.126568	0.139069	-0.0621984	0.468623	-0.0638305	0.457011	-0.0878294	0.305666
TC2N	0.8721	-0.150553	0.0779733	-0.157768	0.064589	-0.295959	0.000424434	-0.324346	0.000104025	-0.160259	0.0604302	-0.125445	0.142638	0.0637545	0.457549	0.0502939	0.557999	-0.144389	0.0911
SEPT1	0.871235	-0.141086	0.0988257	-0.144293	0.0913168	-0.265108	0.00167561	-0.29989	0.000352271	-0.138328	0.105664	-0.118013	0.168033	0.0723319	0.399182	0.0506082	0.555538	-0.129392	0.130393
GIPC1	0.870471	-0.118818	0.165131	-0.0867973	0.311407	-0.229935	0.00666752	-0.260335	0.00204386	-0.0971813	0.256827	-0.0819336	0.339398	0.0898373	0.294698	0.126447	0.139451	-0.123586	0.148699
LOC728743	0.870156	-0.153413	0.0724235	-0.0975417	0.255058	-0.222829	0.0086152	-0.30482	0.000277807	-0.114193	0.182324	-0.0955118	0.265128	0.0150251	0.861151	-0.0186328	0.828275	-0.0723349	0.399162
SRGAP2	-0.869483	0.101978	0.233975	0.098179	0.251952	0.177442	0.0373365	0.265478	0.00164974	0.0881905	0.303674	0.11241	0.189293	-0.0296636	0.729812	-0.0359415	0.675573	0.239148	0.00472937
SRSF8	0.867969	-0.075752	0.377204	-0.058036	0.498953	-0.142263	0.0960153	-0.214061	0.0116998	-0.0495702	0.563686	-0.0487811	0.569917	-0.0158983	0.85317	0.0054487	0.949427	-0.102844	0.230008
RPS8	0.867634	-0.112952	0.187157	-0.035204	0.681865	-0.186499	0.0285101	-0.250214	0.00307793	-0.0609719	0.477454	-0.0403358	0.638555	0.0408898	0.633949	0.0274265	0.749486	-0.133292	0.119104
DOK3	-0.867191	0.0498443	0.561528	0.0208293	0.808401	0.144339	0.0912127	0.196245	0.0210624	0.0243454	0.776844	0.000123294	0.998855	-0.0587092	0.493979	-0.0808131	0.346067	0.153691	0.0719009
RPL23A	0.866938	-0.202375	0.0172926	-0.116361	0.174108	-0.247491	0.00342701	-0.337909	5.0497e-05	-0.150203	0.0786746	-0.0827815	0.334407	-0.0469755	0.584296	-0.0334176	0.697198	-0.13835	0.105608
RPS6KC1	-0.866536	0.159246	0.0620941	0.145865	0.087807	0.235706	0.00538487	0.309638	0.000219386	0.153715	0.0718552	0.116798	0.172485	-0.0487653	0.570042	-0.0415645	0.628357	0.109223	0.202228
RPL35	0.865628	-0.181929	0.0327122	-0.142567	0.0952988	-0.249955	0.00310966	-0.340893	4.28781e-05	-0.159432	0.061786	-0.142462	0.0955463	-0.0103705	0.903912	-0.0140225	0.870332	-0.160917	0.0593685
SVIP	0.865396	-0.186747	0.0282959	-0.141397	0.0980766	-0.239038	0.00474919	-0.313442	0.000181548	-0.140506	0.100233	-0.118301	0.166992	-0.00994513	0.907836	0.0154046	0.85768	-0.220911	0.00922051
SLC2A4RG	0.865296	-0.143047	0.0941783	-0.0996379	0.244939	-0.181728	0.0329083	-0.289282	0.000579014	-0.109034	0.203014	-0.0605192	0.480736	-0.0421656	0.623394	-0.0124778	0.884511	-0.213742	0.0118283
CD96	0.864993	-0.0684859	0.424785	-0.0781853	0.362026	-0.206681	0.0150077	-0.230903	0.00643511	-0.0487609	0.570077	-0.0288829	0.736659	0.0709469	0.408294	0.0760074	0.375593	-0.223863	0.00830394
CLPP	0.864966	-0.133684	0.118013	-0.0952564	0.266414	-0.218303	0.0101037	-0.263481	0.00179375	-0.10465	0.221883	-0.128096	0.134322	0.0373665	0.663478	0.0611913	0.475867	-0.186158	0.0288069
FAM49A	-0.864621	0.132661	0.120878	0.0480472	0.575741	0.174098	0.0411308	0.310824	0.000206868	0.0625148	0.466359	0.145158	0.089371	0.0125972	0.883414	0.00338071	0.968609	0.107542	0.209303
RPL31	0.863809	-0.157319	0.0653632	-0.103309	0.227897	-0.184993	0.0298407	-0.297375	0.000397012	-0.109052	0.202939	-0.0997615	0.244351	-0.0269235	0.753932	-0.0264896	0.757774	-0.152901	0.0733916
RPS19	0.863799	-0.176564	0.0383028	-0.125361	0.142908	-0.252217	0.00284198	-0.330053	7.70668e-05	-0.166875	0.0504364	-0.14679	0.0857924	0.00785338	0.92716	0.0123747	0.885459	-0.174791	0.0403187
ANP32B	0.863773	-0.126564	0.139082	-0.0723852	0.398834	-0.233831	0.00577511	-0.280406	0.000864876	-0.0983255	0.251241	-0.0896931	0.295477	0.0252139	0.769103	0.015368	0.858015	-0.0927756	0.279124
NUDT16L1	0.863734	-0.231252	0.006353	-0.162369	0.0570803	-0.251141	0.00296665	-0.334303	6.14e-05	-0.188604	0.0267349	-0.142768	0.0948283	-0.0428078	0.618109	-0.0522411	0.542838	-0.110529	0.196854
NUMB	-0.863642	0.11129	0.19377	0.0709467	0.408295	0.175319	0.0397094	0.206343	0.0151771	0.0923501	0.281344	0.0351048	0.682713	-0.0802804	0.349266	-0.10388	0.225323	0.121644	0.155234
OPTN	0.863538	-0.126259	0.140044	-0.157681	0.0647388	-0.245165	0.00375307	-0.276942	0.00100793	-0.143521	0.0930827	-0.135709	0.112496	0.0736656	0.390522	0.0711387	0.407025	-0.133046	0.119793
EVL	0.863471	-0.0855729	0.318308	-0.112252	0.189921	-0.238465	0.00485351	-0.251501	0.00292436	-0.120915	0.157746	-0.0921543	0.28237	0.078404	0.360681	0.0349069	0.684407	-0.114638	0.180616
UBASH3A	0.863279	-0.173147	0.0422666	-0.106503	0.213762	-0.232264	0.00612037	-0.378856	4.60407e-06	-0.119038	0.164345	-0.143528	0.0930659	-0.0445272	0.604057	-0.0579223	0.499796	-0.190165	0.0254803
FAIM3	0.863142	-0.0952554	0.266418	-0.0560499	0.513781	-0.227375	0.00731874	-0.252977	0.00275682	-0.0371874	0.664993	-0.0734904	0.391653	0.0131708	0.878145	-0.0173679	0.839771	-0.0495726	0.563667
RPL11	0.862185	-0.164278	0.0541819	-0.106823	0.212381	-0.220657	0.00930348	-0.316481	0.000155779	-0.115842	0.176051	-0.10789	0.207823	0.00511843	0.952489	-0.0246506	0.774121	-0.144155	0.0916301

## Sheet: cyan
WGCNA Gene Cluster:		Cyan
All correlations are conducted with log(2)-transformed values for immune outcomes
Gene	Cluster membership (gene correlation with cluster eigengene)	Gene correlation with IFNg	p-value of correlation with IFNg	Gene correlation with IL-2	p-value of correlation with IL-2	Gene correlation with IL-4	p-value of correlation with IL-4	Gene correlation with IL-6	p-value of correlation with IL-6	Gene correlation with IL-10 secretion	p-value of correlation with IL-10	Gene Correlation with TNFa secretion	p-value of correlation with TNFa	Gene correlation with HAI	p-value of correlation with TNFa	Gene correlation with VNA	p-value of correlation with VNA	Gene correlation with B-cell ELISPOT	p-value of correlation with B-cell ELISPOT
PTPRS	0.934767	0.115899	0.175838	0.124784	0.144772	0.138177	0.10605	0.185487	0.0293988	0.166464	0.0510146	0.312263	0.000192569	-0.0248634	0.772224	-0.00382526	0.964484	-0.0225	0.793364
KCNK10	0.922715	0.0868895	0.310891	0.105595	0.217716	0.10069	0.239966	0.114138	0.182539	0.140048	0.101357	0.248747	0.00326181	-0.0618476	0.471139	-0.0563567	0.511476	-0.0832939	0.331414
CLEC4C	0.915988	0.175199	0.039847	0.150309	0.0784626	0.140874	0.0993388	0.237255	0.00508057	0.20564	0.0155344	0.323209	0.000110353	0.0412564	0.630908	0.064841	0.449903	-0.0561611	0.512945
CUX2	0.91501	0.137031	0.109005	0.140188	0.101013	0.110694	0.196182	0.186778	0.0282694	0.174657	0.0404745	0.288569	0.000598261	-0.0179524	0.834455	-0.0350745	0.682972	-0.0453199	0.597627
LILRA4	0.914635	0.173666	0.0416433	0.136269	0.111009	0.151543	0.0760145	0.208211	0.0142619	0.214129	0.0116727	0.315178	0.000166383	-0.0643361	0.453447	-0.0606837	0.479541	0.0116039	0.892549
EPHA2	0.906938	0.107535	0.209331	0.124837	0.144598	0.119205	0.163747	0.187423	0.0277187	0.159912	0.0609957	0.282693	0.000780885	0.0227966	0.790703	0.0483191	0.57358	-0.0899465	0.29411
SCAMP5	0.897445	0.129745	0.129338	0.172013	0.0436567	0.155754	0.0681207	0.233357	0.00587769	0.200738	0.018237	0.362371	1.25639e-05	-0.00156057	0.985507	-0.00341446	0.968296	0.049528	0.564018
LRRC26	0.896848	0.131947	0.122909	0.119132	0.164007	0.176542	0.0383272	0.186236	0.0287394	0.173372	0.0419961	0.311755	0.000197503	-0.0312508	0.71596	-0.0284281	0.740657	0.0524333	0.541352
LEPREL1	0.891667	0.243448	0.00401123	0.232087	0.00616055	0.221376	0.0090705	0.26218	0.00189363	0.293327	0.000480145	0.332488	6.7685e-05	0.0258179	0.763733	0.0281512	0.743094	0.0331963	0.699106
GUCY2D	0.882872	0.185209	0.0296473	0.151676	0.0757539	0.131753	0.123464	0.203981	0.0164073	0.188844	0.0265392	0.300249	0.000346284	0.0180093	0.833938	0.0238651	0.781134	-0.0233677	0.785585
SCT	0.870321	0.154654	0.0701152	0.134796	0.114958	0.0829431	0.333461	0.139973	0.10154	0.168506	0.0481954	0.278589	0.0009374	0.0224749	0.79359	0.0312479	0.715985	-0.0726522	0.397092
PACSIN1	0.862962	0.186971	0.0281036	0.137153	0.108689	0.0976811	0.254376	0.217601	0.0103538	0.195066	0.0218636	0.293696	0.000471949	0.0805109	0.347879	0.0748201	0.383118	-0.0289927	0.735695
SLC12A3	0.858954	0.0724701	0.398279	0.100879	0.239081	0.120755	0.158298	0.097921	0.253206	0.14997	0.0791447	0.248274	0.00332316	0.00674971	0.937374	0.00124988	0.988392	0.00359513	0.966619
PPM1J	0.847762	0.170421	0.0456703	0.183399	0.0313066	0.187614	0.0275579	0.265754	0.00163071	0.208471	0.0141384	0.34412	3.5858e-05	-0.00600427	0.944279	0.00882828	0.918148	-0.10487	0.22091
SERPINF1	0.844955	0.177112	0.0376974	0.18448	0.030306	0.180528	0.0341009	0.205428	0.0156437	0.21982	0.00958161	0.335593	5.72693e-05	0.00779122	0.927735	0.0119657	0.88922	-0.058152	0.498095
EPHB1	0.8353	0.243119	0.0040626	0.225054	0.00795737	0.157884	0.0643913	0.223206	0.00850065	0.237632	0.00500882	0.329376	7.98821e-05	0.0482813	0.57388	0.0700383	0.414338	-0.0403968	0.638047
TLR9	0.833389	0.172658	0.0428617	0.161959	0.0577178	0.151579	0.0759441	0.243524	0.00399957	0.203809	0.0165004	0.318983	0.000137169	0.0934785	0.275482	0.0960725	0.262319	0.110217	0.198129
TTC39A	0.819958	0.113098	0.186582	0.115901	0.17583	0.135532	0.112969	0.22297	0.00857223	0.16997	0.0462551	0.306456	0.000256518	-0.0114267	0.89418	0.00885616	0.91789	-0.0348836	0.684606
SHD	0.80335	0.194307	0.0223927	0.17806	0.0366685	0.155124	0.0692581	0.228087	0.00713225	0.225341	0.0078758	0.3376	5.13558e-05	0.0509832	0.552609	0.0686173	0.423895	-0.0843168	0.325489
SMPD3	0.791648	0.180685	0.0339431	0.111164	0.194276	0.187825	0.0273805	0.252611	0.00279756	0.180874	0.0337538	0.226719	0.00749438	0.0497378	0.562366	0.050043	0.559967	0.0411758	0.631576
CADM4	0.781619	0.111615	0.192463	0.0947135	0.269161	0.137428	0.107973	0.208647	0.0140555	0.126332	0.139814	0.199069	0.0192459	-0.0631662	0.461718	-0.0764917	0.37255	-0.0322146	0.707592
TNFRSF21	0.776091	0.1735	0.0418422	0.173354	0.0420169	0.130758	0.12635	0.260636	0.00201865	0.19544	0.0216065	0.301381	0.00032801	0.0452471	0.598215	0.082616	0.335378	-0.0656436	0.444302
SCN9A	0.772121	0.243246	0.00404264	0.18379	0.0309415	0.235434	0.00544012	0.262302	0.00188405	0.255558	0.00248449	0.237731	0.00499016	-0.0539485	0.529713	-0.0565768	0.509825	0.00242033	0.977524
C20orf103	0.770199	0.195951	0.0212595	0.168382	0.0483626	0.211642	0.0127058	0.278468	0.000942421	0.224395	0.00814748	0.304667	0.000279884	-0.0891452	0.298449	-0.0599543	0.484848	-0.00684774	0.936466
CYYR1	0.76062	0.112858	0.187524	0.0492046	0.566568	0.127625	0.13577	0.165742	0.0520438	0.126623	0.138896	0.186482	0.028525	-0.044677	0.602839	-0.0406207	0.636184	-0.0211151	0.805823
COBL	0.757871	-0.0110752	0.897417	-0.00497694	0.953801	-0.00966392	0.910431	0.0279404	0.744952	0.0217789	0.799846	0.146238	0.0869902	-0.0402117	0.639589	-0.0694623	0.418197	0.0020439	0.981019
KIAA1274	0.753339	0.152529	0.0741027	0.150123	0.0788355	0.199175	0.0191801	0.288165	0.000609438	0.185971	0.0289711	0.270375	0.00134011	0.0483602	0.573254	0.0405789	0.636532	0.103176	0.228498
NAT8L	0.752724	0.165242	0.0527663	0.174127	0.0410964	0.168406	0.0483308	0.198161	0.0198145	0.205745	0.0154809	0.273707	0.00116077	-0.0722788	0.399529	-0.0652927	0.446746	0.0438197	0.609822
KCNA5	0.751328	0.0427302	0.618746	0.115214	0.178421	0.117456	0.170064	0.166448	0.0510369	0.112774	0.187857	0.254978	0.00254353	-0.0265901	0.756883	-0.0213247	0.803935	-0.102189	0.233005
PLD4	0.743021	0.206411	0.015143	0.199535	0.0189591	0.12537	0.142878	0.233979	0.00574339	0.238343	0.0048759	0.352002	2.29792e-05	0.0226201	0.792287	0.0322359	0.707408	0.0756856	0.377623
BEND6	0.740888	0.249308	0.00319042	0.252289	0.0028338	0.151163	0.0767615	0.218832	0.00991895	0.250353	0.00306105	0.25112	0.00296912	0.0111484	0.896743	0.0322996	0.706856	0.0146571	0.864519
DNASE1L3	0.73871	0.203118	0.0168778	0.205249	0.0157367	0.196264	0.0210497	0.253856	0.00266123	0.276362	0.00103392	0.30696	0.000250278	-0.021365	0.803572	0.0127245	0.882244	-0.10846	0.205418
PCDHGC3	0.736828	0.106883	0.212123	0.116666	0.172976	0.0756119	0.37809	0.0874927	0.307531	0.138598	0.104979	0.172346	0.0432446	-0.118559	0.16606	-0.101366	0.236809	0.0975186	0.255171
ZFAT	0.703632	0.0866021	0.3125	0.0936312	0.274695	0.075788	0.376976	0.205525	0.0155936	0.110139	0.198448	0.22159	0.00900212	-0.0249785	0.771199	-0.0240572	0.779417	-0.103363	0.227654
PROC	0.700317	0.139766	0.102053	0.163669	0.0550933	0.210008	0.0134271	0.292283	0.000504038	0.1883	0.0269859	0.300841	0.000336614	0.0420173	0.624616	0.0950273	0.26757	-0.150686	0.0777078
PHEX	0.698245	0.121345	0.15626	0.0862401	0.314535	0.130289	0.127726	0.210242	0.0133221	0.118304	0.166981	0.259278	0.00213473	-0.0313519	0.715081	-0.0144596	0.866327	0.0508887	0.553346
LOC285972	0.673569	0.0700964	0.41395	0.0329736	0.701028	0.0301481	0.725575	0.0779095	0.363727	0.106643	0.213156	0.160323	0.060325	0.0766582	0.371507	0.0851855	0.320511	0.0373816	0.66335
VASH2	0.67269	0.0722347	0.399817	0.0830202	0.33301	0.0880972	0.304188	0.133475	0.118592	0.0920616	0.282856	0.198346	0.0196971	-0.00231658	0.978487	0.0144871	0.866075	-0.00115542	0.989269
IRF8	0.671292	0.205834	0.0154351	0.208046	0.0143409	0.172818	0.042666	0.263838	0.00176724	0.23962	0.00464528	0.273792	0.00115651	-0.00982219	0.90897	-0.022704	0.791534	0.195185	0.0217816
PTK7	0.671194	0.107019	0.211538	0.0801117	0.350282	0.0904132	0.291601	0.220332	0.00941059	0.089414	0.296989	0.241074	0.00439453	0.0970616	0.257416	0.0935004	0.275369	0.0216611	0.800906
NOTCH4	0.651053	0.0346818	0.686334	0.0684816	0.424814	0.108888	0.203626	0.187197	0.0279105	0.0784163	0.360605	0.137498	0.107793	-0.0882163	0.303532	-0.0863797	0.313749	0.112746	0.187967
KRT5	0.64133	0.135722	0.112462	0.139796	0.101979	0.167867	0.0490635	0.206647	0.0150248	0.161104	0.0590688	0.273454	0.00117359	0.00299572	0.972182	0.0283396	0.741435	-0.0643328	0.45347
PFKFB2	0.635028	0.204068	0.0163607	0.170291	0.0458387	0.259905	0.00208045	0.381411	3.92134e-06	0.242286	0.00419497	0.303863	0.000291013	0.010852	0.899474	-0.00320381	0.970251	0.0983707	0.251022
SLC41A2	0.628916	0.268224	0.00146892	0.243638	0.00398187	0.266568	0.00157567	0.285371	0.000692097	0.306795	0.000252301	0.277771	0.000971845	0.00711779	0.933966	0.0113443	0.894939	0.064146	0.454785
RASSF8	0.622265	0.186408	0.0285894	0.240611	0.0044731	0.198315	0.0197172	0.163148	0.0558827	0.241079	0.00439377	0.174416	0.0407565	-0.00659528	0.938804	0.00158155	0.985312	0.0658071	0.443165
DACH1	0.620685	0.114478	0.18123	0.0778839	0.363885	0.185238	0.0296207	0.218009	0.0102081	0.104776	0.221324	0.126279	0.139981	-0.0169956	0.843161	-0.0364885	0.67092	0.0618353	0.471228
P2RY14	0.618522	0.113169	0.186303	0.12718	0.137152	0.0916533	0.285006	0.123202	0.149975	0.173846	0.0414289	0.197725	0.0200923	-0.00911146	0.915532	-0.0149578	0.861767	0.0915769	0.28541
SLC7A11	0.612142	0.121396	0.156087	0.174784	0.040327	0.20126	0.017931	0.243721	0.00396911	0.141903	0.0968684	0.270115	0.00135512	-0.0879794	0.304837	-0.0350558	0.683133	-0.0997523	0.244395
P2RY6	0.606261	0.259132	0.00214763	0.225164	0.00792589	0.191122	0.0247366	0.226822	0.00746665	0.268945	0.00142456	0.196579	0.0208401	-0.0406549	0.6359	-0.0682728	0.426231	0.0262378	0.760005
FAM160A1	0.599564	0.0215786	0.801648	0.0451659	0.598873	0.0737945	0.389691	0.0893121	0.297542	0.0273756	0.749935	0.229727	0.00671846	-0.0854912	0.318771	-0.0466934	0.586558	-0.0457	0.594554
C5orf20	0.599398	0.290156	0.000556175	0.246953	0.00350008	0.202398	0.0172795	0.217231	0.0104881	0.299414	0.000360373	0.250776	0.00301002	0.0236652	0.782922	-0.0229225	0.789574	0.0720759	0.400857
TCF4	0.598137	0.173971	0.0412813	0.173604	0.0417181	0.153392	0.072463	0.258285	0.00222348	0.214482	0.0115324	0.278698	0.000932926	0.0266191	0.756626	0.0151975	0.859574	0.224942	0.00798937
CA8	0.597511	0.0303842	0.723512	-0.0500127	0.560205	0.0610064	0.477204	0.108856	0.203759	-0.0225147	0.793233	0.0908238	0.289407	-0.0528931	0.537807	-0.0624854	0.466569	0.0783895	0.36077
CIB2	0.597005	0.0289877	0.735738	0.0345059	0.687842	-0.00888142	0.917657	0.0570781	0.506076	0.0455335	0.595899	0.184397	0.0303821	0.000186945	0.998264	0.0437203	0.610634	-0.175474	0.0395327
SPRED2	0.593378	0.141535	0.0977455	0.070289	0.412665	0.146665	0.0860613	0.270245	0.00134758	0.134676	0.115284	0.143819	0.0923983	0.126738	0.138536	0.16021	0.0605089	0.065757	0.443514
NRP1	0.591865	0.0279121	0.745201	0.0140347	0.870221	0.142577	0.0952757	0.212482	0.0123481	0.0278048	0.746147	0.104092	0.224371	-0.0605776	0.480312	-0.0398725	0.642419	0.0257503	0.764333
GAS6	0.589131	0.105598	0.217702	0.110364	0.197525	0.192503	0.0236953	0.126429	0.139507	0.131943	0.122921	0.158248	0.0637699	0.0563024	0.511883	0.0515776	0.547981	0.0889486	0.29952
DRD4	0.585655	0.104027	0.224662	0.121956	0.154172	0.163288	0.0556688	0.195474	0.0215834	0.160657	0.0597852	0.248223	0.00332985	0.024003	0.779902	0.0356923	0.677696	-0.0915904	0.285338
KIRREL3	0.585171	0.0355564	0.678856	0.0434344	0.612972	0.0832596	0.331613	0.133449	0.118667	0.0669377	0.435354	0.186443	0.0285586	-0.0347819	0.685477	-0.0475003	0.5801	-0.00858679	0.920379
SH3BP4	0.576345	0.253758	0.00267169	0.253043	0.00274952	0.27512	0.00109162	0.239929	0.00459102	0.2897	0.000567986	0.259937	0.00207766	0.0201516	0.81452	0.032306	0.706801	0.0416094	0.627986
DSG2	0.567967	0.0264947	0.757729	-0.0120508	0.888437	0.012317	0.885989	0.0103305	0.904281	0.00234166	0.978254	0.0877549	0.306078	0.050984	0.552602	0.0939374	0.273122	-0.0301154	0.72586
PMP22	0.566708	0.210212	0.0133352	0.168757	0.0478582	0.186859	0.0282	0.243495	0.00400408	0.188035	0.027205	0.164712	0.0535403	-0.036353	0.672072	-0.0154279	0.857467	0.0155987	0.855907
MAP1A	0.565596	0.0827844	0.33439	0.116015	0.1754	0.0810588	0.344597	0.23848	0.00485082	0.111566	0.19266	0.203048	0.0169168	0.0131	0.878795	0.0461045	0.591292	0.0379058	0.658923
ZNF469	0.561801	0.23092	0.00643111	0.139586	0.102499	0.242829	0.00410827	0.308174	0.000235801	0.203958	0.0164199	0.194882	0.0219907	-0.00757524	0.929733	0.032457	0.705494	0.0823792	0.33677
PPP1R14B	0.556724	0.183392	0.031313	0.220033	0.00950997	0.0898257	0.294761	0.137928	0.106685	0.20276	0.0170768	0.282899	0.000773718	-0.0680717	0.427598	-0.0414727	0.629116	-0.0271466	0.751958
CRYM	0.556187	0.143707	0.0926544	0.107066	0.211336	0.185321	0.0295464	0.176354	0.0385369	0.172958	0.0424959	0.225149	0.00793027	0.0118088	0.890664	0.0187877	0.826871	-0.021871	0.799017
COL24A1	0.551824	0.137263	0.108403	0.116224	0.17462	0.0951078	0.267163	0.23582	0.00536192	0.139791	0.101992	0.197138	0.0204725	0.0598038	0.485947	0.0644703	0.452504	0.0629922	0.462955
AJAP1	0.550858	0.17898	0.0356929	0.10783	0.20808	0.150841	0.0773985	0.165802	0.0519577	0.168057	0.0488042	0.193911	0.0226732	-0.0325794	0.704434	-0.0214086	0.803179	-0.190713	0.0250523
TPM2	0.545338	0.0313255	0.71531	0.0636299	0.45843	0.0237427	0.782229	0.0900654	0.293469	0.0746944	0.38392	0.220341	0.00940778	0.0679243	0.428602	0.0867871	0.311464	-0.133727	0.117892
NOTCH3	0.543381	0.132539	0.121221	0.0733566	0.392519	0.118762	0.165331	0.214458	0.0115419	0.157051	0.0658287	0.0994327	0.245917	0.0920462	0.282938	0.0716213	0.403842	0.0167564	0.845341
SERPINF2	0.539091	0.299681	0.000355803	0.264087	0.00174892	0.286999	0.000642754	0.276008	0.00105007	0.328074	8.55708e-05	0.275552	0.00107121	0.0106419	0.90141	0.0209279	0.807512	0.112887	0.187409
APP	0.53699	0.123474	0.149071	0.150168	0.0787461	0.16443	0.0539571	0.15018	0.0787223	0.172513	0.0430392	0.155308	0.068924	-0.110366	0.197518	-0.114474	0.181245	0.025236	0.768906
CCDC50	0.535709	0.1379	0.106757	0.128264	0.133808	0.13704	0.108983	0.103429	0.227355	0.193257	0.0231436	0.190249	0.0254141	0.0165973	0.846792	0.0230202	0.788698	0.324895	0.000101092
SOX4	0.534687	0.140448	0.100375	0.131602	0.1239	0.199469	0.0189995	0.224953	0.00798612	0.135722	0.112462	0.188518	0.0268056	-0.131099	0.125356	-0.097848	0.253562	-0.0416228	0.627875
EGLN3	0.53175	0.0285412	0.739662	0.0770151	0.369277	0.149592	0.079914	0.202135	0.017428	0.0650848	0.448198	0.176923	0.0379056	-0.0129246	0.880405	0.0527717	0.538742	-0.135968	0.111805
PVRL1	0.530148	0.165134	0.0529225	0.108065	0.207084	0.233139	0.00592546	0.353735	2.08035e-05	0.15593	0.0678064	0.166102	0.0515281	-0.0297773	0.728817	-0.0276984	0.747085	-0.00152184	0.985866
IDH3A	0.529926	0.205632	0.0155389	0.142904	0.0945116	0.21576	0.0110359	0.270214	0.00134937	0.187304	0.0278196	0.174358	0.0408241	0.0141229	0.869412	-0.0402554	0.639225	0.106763	0.212639
PLVAP	0.529101	0.169174	0.0473019	0.185081	0.0297617	0.136153	0.111316	0.18183	0.0328091	0.158662	0.063071	0.13651	0.110372	0.00591368	0.945118	-0.00493316	0.954207	-0.0302885	0.724348
FLT3	0.519687	0.189404	0.0260859	0.168973	0.047569	0.277371	0.000989121	0.268744	0.00143682	0.186271	0.0287085	0.231567	0.0062799	0.0164254	0.848359	0.0743091	0.386385	0.0299939	0.726923
MMP15	0.517367	0.0594331	0.48866	0.0926186	0.279942	-0.0220113	0.797755	0.115589	0.177004	0.136929	0.109273	0.206126	0.0152868	0.110984	0.195004	0.12978	0.129235	0.0267768	0.75523
TIFAB	0.516555	0.290618	0.000544458	0.232446	0.0060794	0.185139	0.02971	0.182082	0.0325634	0.272352	0.00123088	0.170297	0.0458304	0.0274087	0.749643	-0.02606	0.761583	0.119973	0.161033
SLC4A3	0.515152	0.314369	0.000173294	0.279556	0.000898135	0.26456	0.00171461	0.268394	0.00145835	0.329916	7.7629e-05	0.311603	0.000199008	-0.0374852	0.662474	-0.0312598	0.715882	-0.0321644	0.708027
TSPAN13	0.514647	-0.0270433	0.752872	0.0818083	0.34014	0.0154388	0.857368	0.0589498	0.492208	0.103385	0.227553	0.169426	0.0469677	-0.0139557	0.870945	-0.0174237	0.839264	0.0867929	0.311432
SPNS3	0.509778	0.143001	0.0942852	0.155893	0.0678733	0.168647	0.0480053	0.105785	0.216884	0.221393	0.00906516	0.195094	0.0218437	-0.0958065	0.263649	-0.0620909	0.469393	-0.0756046	0.378135
DPPA4	0.506877	0.0951182	0.267111	0.0941252	0.27216	0.0776473	0.365349	0.154705	0.0700222	0.0678054	0.429412	0.156301	0.0671478	-0.097272	0.256381	-0.126187	0.140271	0.00691053	0.935885
SCML2	0.504161	0.149727	0.0796373	0.139239	0.103365	0.0808321	0.345953	0.140492	0.100268	0.180598	0.0340302	0.17271	0.0427978	-0.112289	0.189772	-0.108941	0.203405	-0.103963	0.22495
CDH1	0.502007	0.157306	0.0653871	0.102355	0.232244	0.115511	0.177296	0.137844	0.106903	0.203391	0.0167279	0.180779	0.0338487	0.0479271	0.576697	0.0514193	0.549211	0.0789875	0.357107
DLGAP3	0.498147	0.120799	0.158145	0.0788472	0.357964	0.0749883	0.382047	0.145039	0.0896376	0.145441	0.0887437	0.122554	0.152145	-0.0923429	0.281382	-0.0828616	0.333938	0.12111	0.157069
RIMS3	0.495481	0.11501	0.179197	0.113582	0.184694	0.0241533	0.778559	0.0647734	0.450377	0.169695	0.0466138	0.254957	0.00254564	-0.0111411	0.89681	0.0117109	0.891564	-0.122935	0.150865
BAHCC1	0.495119	0.215452	0.0111539	0.196376	0.0209751	0.245222	0.00374477	0.261308	0.00196337	0.224996	0.00797388	0.16866	0.0479876	-0.0293142	0.732874	-0.0482111	0.574438	0.0799685	0.351147
PLCG1	-0.494461	-0.141275	0.0983686	-0.100661	0.240104	-0.242467	0.00416588	-0.285706	0.000681668	-0.149231	0.0806512	-0.122838	0.151193	0.0827485	0.3346	0.0559219	0.514744	-0.189	0.0264119
JMJD5	-0.489029	-0.108003	0.207346	-0.0557212	0.516257	-0.193196	0.0231875	-0.23206	0.00616672	-0.0992448	0.246815	-0.0947293	0.269081	-0.0228641	0.790098	-0.031048	0.717725	-0.204253	0.0162617
C1orf186	0.488108	0.126272	0.140001	0.107999	0.207363	0.0860369	0.315681	0.0985864	0.24998	0.145125	0.0894467	0.255269	0.00251371	0.126748	0.138504	0.140617	0.0999638	0.24303	0.0040766
DOCK1	0.487038	0.305934	0.000263149	0.315577	0.000163064	0.230106	0.00662594	0.255809	0.00245935	0.336542	5.43962e-05	0.202957	0.0169673	0.00188453	0.982498	0.0411784	0.631554	0.00763779	0.929154
ACOX2	0.487013	0.147129	0.085063	0.145187	0.0893082	0.221261	0.00910763	0.233881	0.00576454	0.173213	0.0421871	0.133535	0.118426	-0.0364808	0.670986	-0.00808696	0.925	0.0856016	0.318145
CLCN5	0.484871	0.214288	0.0116094	0.199015	0.0192788	0.266935	0.00155145	0.295358	0.000436598	0.25463	0.00257945	0.129512	0.130036	-0.149558	0.0799821	-0.172528	0.0430207	0.0762339	0.374168
LAPTM4A	0.480143	0.0891837	0.298239	0.0962162	0.261603	0.230447	0.00654367	0.227716	0.00722898	0.103424	0.227377	0.125846	0.141356	-0.0512217	0.55075	-0.0508484	0.553661	0.145555	0.0884905
PAPLN	0.480021	0.22582	0.00774143	0.209961	0.0134487	0.221674	0.00897566	0.285735	0.000680761	0.225177	0.00792242	0.252509	0.00280903	-0.165681	0.0521302	-0.167712	0.0492755	-0.010009	0.907246
OPN3	0.479653	0.165225	0.0527898	0.145725	0.088114	0.139957	0.101582	0.180176	0.034458	0.226756	0.0074845	0.166944	0.0503393	-0.0403145	0.638732	-0.0503671	0.557425	0.0700297	0.414396
C5orf13	0.478491	0.224651	0.00807312	0.230494	0.00653252	0.258258	0.00222591	0.234866	0.00555673	0.270511	0.0013323	0.151545	0.0760109	-0.10316	0.22857	-0.119878	0.161364	0.110634	0.196427

## Sheet: yellow
WGCNA Gene Cluster:		Yellow
All correlations are conducted with log(2)-transformed values for immune outcomes
Gene	Cluster membership (gene correlation with cluster eigengene)	Gene correlation with IFNg	p-value of correlation with IFNg	Gene correlation with IL-2	p-value of correlation with IL-2	Gene correlation with IL-4	p-value of correlation with IL-4	Gene correlation with IL-6	p-value of correlation with IL-6	Gene correlation with IL-10 secretion	p-value of correlation with IL-10	Gene Correlation with TNFa secretion	p-value of correlation with TNFa	Gene correlation with HAI	p-value of correlation with TNFa	Gene correlation with VNA	p-value of correlation with VNA	Gene correlation with B-cell ELISPOT	p-value of correlation with B-cell ELISPOT
ANKRD50	0.9626	0.126886	0.13807	0.0990942	0.247537	0.170673	0.0453459	0.224148	0.00821972	0.113345	0.185616	0.0149003	0.862293	-0.0882323	0.303444	-0.108715	0.204347	0.158596	0.0631821
RAB31	0.959106	0.108594	0.204857	0.0799843	0.351052	0.192048	0.0240341	0.216933	0.0105971	0.120065	0.160706	0.0560715	0.513618	-0.0491475	0.567019	-0.0609191	0.477836	0.154012	0.071301
CORO1C	0.959104	0.164363	0.0540555	0.131244	0.124934	0.248763	0.00325976	0.286433	0.000659549	0.162242	0.0572766	0.0900026	0.293807	-0.0513978	0.549378	-0.062929	0.463405	0.199383	0.0190525
C8orf83	0.958824	0.105298	0.219019	0.0368014	0.668264	0.18284	0.0318351	0.209167	0.0138126	0.0766708	0.371428	0.026949	0.753706	-0.0610864	0.476626	-0.0646432	0.45129	0.1851	0.0297446
CD68	0.958249	0.126	0.140866	0.0906923	0.290108	0.217823	0.0102742	0.219587	0.00966014	0.112363	0.189479	0.0686066	0.423967	-0.0798997	0.351563	-0.0901559	0.292982	0.166696	0.0506879
NAGA	0.957585	0.122742	0.151514	0.0937121	0.274279	0.249879	0.00311904	0.20876	0.0140021	0.141467	0.0979087	0.0794565	0.35425	-0.128961	0.13169	-0.146391	0.0866554	0.136221	0.111135
RASGRP4	0.957021	0.111849	0.191524	0.0533281	0.534463	0.180172	0.0344622	0.217351	0.0104442	0.0873226	0.308476	0.0276864	0.747191	-0.138634	0.104888	-0.156326	0.067103	0.108244	0.206328
NFAM1	0.955034	0.108836	0.203842	0.0718838	0.402116	0.165181	0.052855	0.224299	0.00817545	0.0759939	0.375678	0.0213962	0.803291	-0.0442929	0.605963	-0.0791345	0.35621	0.193685	0.0228349
TIMP2	0.951975	0.134056	0.116984	0.128707	0.132458	0.233669	0.00581005	0.227509	0.00728327	0.14511	0.0894802	0.0497446	0.562312	-0.101464	0.236356	-0.100224	0.242162	0.149487	0.080128
ZAK	0.949141	0.156471	0.0668457	0.123101	0.15031	0.184689	0.0301159	0.245632	0.0036854	0.161323	0.0587204	0.0508586	0.553581	-0.095942	0.262971	-0.0863222	0.314073	0.148587	0.0819822
NCF2	0.948983	0.124697	0.145055	0.0647195	0.450755	0.158646	0.0630976	0.169398	0.0470057	0.104936	0.220615	0.0173353	0.840068	-0.0976042	0.254752	-0.121729	0.154944	0.165504	0.0523858
GNS	0.948778	0.140658	0.0998634	0.0999515	0.24345	0.235632	0.0053998	0.259034	0.0021563	0.108666	0.204551	0.0594671	0.48841	-0.0762967	0.373773	-0.0838842	0.327986	0.157742	0.0646336
RXRA	0.948692	0.157547	0.0649692	0.110915	0.195284	0.169965	0.0462619	0.241904	0.00425701	0.144162	0.0916158	0.0546082	0.524685	-0.0672163	0.433441	-0.109608	0.200635	0.135164	0.113961
LOC100507632	0.945709	0.0828845	0.333804	0.0419921	0.624825	0.158001	0.0641909	0.197504	0.0202347	0.0713239	0.405802	0.0097699	0.909453	-0.0340619	0.691654	-0.0394267	0.646144	0.0958691	0.263336
CYBB	0.945187	0.0823163	0.33714	0.0339482	0.692631	0.15845	0.0634288	0.159334	0.0619476	0.0863286	0.314037	-0.0236624	0.782947	-0.0739652	0.388593	-0.10021	0.242229	0.173889	0.0413777
SLC7A7	0.944856	0.153727	0.0718331	0.109758	0.200014	0.195198	0.0217721	0.218002	0.0102104	0.145227	0.0892173	0.0972298	0.256588	-0.100327	0.241676	-0.103078	0.228942	0.207035	0.0148325
GNB4	0.944044	0.164586	0.0537263	0.117898	0.168451	0.172382	0.0432005	0.247267	0.00345729	0.159855	0.0610888	0.094573	0.269875	-0.0025243	0.976558	-0.0376985	0.660673	0.150234	0.0786131
LPCAT2	0.943304	0.0983988	0.250887	0.0616821	0.472329	0.209943	0.0134568	0.230208	0.00660138	0.0836987	0.329061	0.0266429	0.756415	-0.0562221	0.512486	-0.0679235	0.428607	0.153784	0.0717276
RNF130	0.942999	0.180049	0.0345869	0.154224	0.0709085	0.174611	0.0405289	0.189934	0.0256632	0.16713	0.0500805	0.0790955	0.356447	-0.177527	0.0372444	-0.188456	0.0268569	0.125432	0.14268
LTBR	0.942525	0.108452	0.205451	0.0679657	0.42832	0.167088	0.050139	0.154998	0.069488	0.0992501	0.24679	0.068248	0.426399	-0.0473815	0.581049	-0.0788201	0.35813	0.128072	0.134397
LILRB3	0.941132	0.143776	0.0924965	0.106118	0.215433	0.165315	0.0526592	0.246618	0.00354624	0.114974	0.179334	0.0277253	0.746848	-0.0906607	0.290277	-0.115459	0.177494	0.14973	0.0796313
ALDH3B1	0.940182	0.144355	0.0911759	0.102608	0.231083	0.229573	0.00675649	0.269579	0.00138655	0.126196	0.140242	0.118278	0.167073	-0.118712	0.165509	-0.120719	0.158425	0.128986	0.131615
PCTP	0.940152	0.172773	0.0427213	0.135715	0.112481	0.172743	0.0427571	0.258044	0.00224552	0.150264	0.0785526	0.0882562	0.303313	-0.0555537	0.517521	-0.072849	0.395811	0.185726	0.0291866
TNFSF13	0.939674	0.0818114	0.340122	0.034727	0.685947	0.142813	0.0947247	0.162883	0.0562872	0.0589433	0.492255	0.000867623	0.991942	-0.0573937	0.503724	-0.054545	0.525165	0.155745	0.0681378
CTSS	0.937639	0.0981626	0.252031	0.0341425	0.690961	0.16617	0.0514314	0.185426	0.029453	0.0864601	0.313297	0.0342677	0.689886	-0.0206661	0.809874	-0.0567264	0.508705	0.155928	0.0678111
SKAP2	0.937291	0.119736	0.161867	0.0681004	0.427403	0.192861	0.0234317	0.236105	0.00530505	0.113376	0.185494	0.0406711	0.635765	-0.117591	0.169571	-0.101882	0.234418	0.164809	0.0533978
ACPP	0.936858	0.15446	0.0704731	0.114448	0.181346	0.229367	0.00680748	0.246997	0.0034941	0.140076	0.101288	0.0612042	0.475774	-0.0604245	0.481424	-0.0630767	0.462354	0.149177	0.0807618
ASAH1	0.936853	0.199828	0.0187809	0.0968102	0.258656	0.22571	0.00777202	0.279784	0.000889122	0.139895	0.101734	0.112455	0.189116	-0.0525282	0.540619	-0.0646032	0.45157	0.0842323	0.325976
GLT25D1	0.936042	0.121719	0.15498	0.0901024	0.29327	0.166255	0.0513098	0.178805	0.0358773	0.101195	0.237607	0.0150077	0.86131	-0.0787695	0.358439	-0.108399	0.205673	0.181667	0.0329678
ZBTB47	0.93583	0.0862706	0.314363	0.0774658	0.366474	0.136769	0.109692	0.179651	0.0349955	0.10124	0.237397	0.00990234	0.90823	-0.0677732	0.429632	-0.0785242	0.359943	0.108296	0.206107
APLP2	0.935556	0.158386	0.0635363	0.121735	0.154924	0.212632	0.0122853	0.206113	0.0152933	0.152098	0.0749335	0.0204497	0.811828	-0.058766	0.493561	-0.0663713	0.439258	0.124866	0.144504
TNFSF13B	0.934683	0.0676423	0.430526	0.0334258	0.697127	0.124737	0.144923	0.132181	0.122241	0.0606608	0.479708	0.00716022	0.933574	-0.0338345	0.693609	-0.0546547	0.524331	0.152607	0.0739527
NKIRAS2	0.934406	0.119511	0.16266	0.0951784	0.266807	0.163181	0.0558314	0.18361	0.0311097	0.137839	0.106915	0.0342117	0.690366	-0.148	0.0832114	-0.157182	0.0656017	0.0979183	0.253219
MEFV	0.934383	0.0739881	0.388445	0.0103713	0.903905	0.0931328	0.277269	0.163573	0.0552381	0.0400278	0.641122	-0.0074707	0.9307	-0.00485122	0.954967	-0.0512156	0.550797	0.178889	0.0357887
GALK1	0.934143	0.0439847	0.608475	0.00919777	0.914734	0.149467	0.0801691	0.120513	0.159141	0.045637	0.595063	-0.00700722	0.93499	-0.0763889	0.373194	-0.0938393	0.273625	0.201648	0.0177064
ACSL4	0.933779	0.119599	0.162352	0.0528372	0.538237	0.171126	0.0447696	0.193048	0.0232954	0.0913905	0.286395	0.0379792	0.658304	-0.0362402	0.67303	-0.0474928	0.58016	0.154672	0.0700828
MPEG1	0.933353	0.172981	0.0424682	0.112212	0.19008	0.176941	0.0378855	0.203562	0.0166342	0.155494	0.0685887	0.0399028	0.642166	-0.00753758	0.930081	-0.0337599	0.69425	0.10181	0.234751
TYROBP	0.933342	0.0981168	0.252254	0.0421274	0.623708	0.17588	0.0390706	0.207528	0.0145907	0.0533619	0.534204	0.0440898	0.607618	-0.0583894	0.496339	-0.0845082	0.324388	0.203812	0.0164987
SLC31A1	0.933032	0.20433	0.0162203	0.171517	0.0442762	0.321281	0.000121914	0.306012	0.000262143	0.230053	0.00663895	0.125566	0.14225	-0.0434311	0.612998	-0.0619442	0.470445	0.123559	0.148787
PILRA	0.93145	0.161404	0.0585924	0.0980162	0.252743	0.208008	0.0143592	0.304298	0.000284947	0.11674	0.172699	0.0921447	0.28242	-0.0667577	0.436592	-0.0887264	0.300734	0.219745	0.00960663
GRN	0.931283	0.123479	0.149052	0.104175	0.224002	0.184967	0.0298647	0.183117	0.0315723	0.119954	0.161099	0.0161024	0.851306	-0.0269716	0.753506	-0.0530638	0.536493	0.124376	0.146099
IRAK3	0.93016	0.102253	0.232711	0.0450561	0.599763	0.214542	0.0115086	0.245891	0.0036484	0.0533628	0.534197	0.0711817	0.406741	-0.0492298	0.566369	-0.072731	0.396578	0.117099	0.171376
STK3	0.930004	0.146683	0.0860227	0.0936149	0.274779	0.132318	0.121849	0.210057	0.0134053	0.117973	0.168179	0.0506214	0.555434	-0.0261326	0.760939	-0.0538062	0.5308	0.193317	0.0231002
ATP6V1A	0.929995	0.130763	0.126334	0.0804979	0.347957	0.167426	0.0496698	0.226496	0.00755519	0.117743	0.169015	0.0398012	0.643014	-0.0163651	0.848909	-0.0438654	0.609449	0.180694	0.0339337
PYCARD	0.929864	0.103639	0.226408	0.0571792	0.505323	0.161947	0.0577371	0.17888	0.0357984	0.0690903	0.4207	0.0311868	0.716517	-0.025969	0.76239	-0.0660389	0.441558	0.203374	0.0167372
RAB32	0.929791	0.12159	0.155421	0.107933	0.207642	0.14492	0.0899045	0.147963	0.0832899	0.112368	0.189459	0.00860093	0.920248	-0.154617	0.0701832	-0.17099	0.0449422	0.159786	0.061202
HGF	0.929737	0.134389	0.116069	0.0850094	0.321516	0.170343	0.0457709	0.163292	0.0556633	0.119703	0.161982	-0.00481988	0.955257	-0.0966959	0.259221	-0.132112	0.122438	0.174009	0.0412355
CPPED1	0.929528	0.140823	0.0994606	0.0979781	0.252928	0.174591	0.0405518	0.220487	0.00935952	0.126314	0.139869	0.0457559	0.594102	-0.0815224	0.341836	-0.107355	0.210099	0.178459	0.0362428
CHP	0.929499	0.161509	0.0584265	0.134875	0.114744	0.25557	0.00248336	0.276986	0.00100601	0.172576	0.0429614	0.0862151	0.314676	-0.118627	0.165816	-0.0903486	0.291948	0.125833	0.141396
TTYH3	0.929176	0.124994	0.14409	0.0859574	0.31613	0.182918	0.0317607	0.257553	0.002291	0.129658	0.129597	0.0475187	0.579953	-0.0964514	0.260433	-0.120457	0.159335	0.182237	0.032413
CYFIP1	0.92903	0.151458	0.0761809	0.127935	0.134815	0.205255	0.0157334	0.185809	0.029114	0.156887	0.0661159	0.0308189	0.719721	-0.0699525	0.414912	-0.0898998	0.294361	0.175277	0.0397583
EMILIN2	0.928667	0.168965	0.0475804	0.133197	0.11937	0.218442	0.010055	0.238447	0.00485675	0.137893	0.106777	0.052656	0.539633	-0.0363705	0.671923	-0.0562934	0.511951	0.128892	0.131899
PGD	0.927958	0.0880619	0.304383	0.0578405	0.500403	0.158396	0.0635197	0.162325	0.0571478	0.0713353	0.405727	-0.00776079	0.928016	-0.126767	0.138445	-0.115408	0.177688	0.0728075	0.396081
HCK	0.927722	0.113211	0.18614	0.0511549	0.55127	0.116092	0.175113	0.210241	0.0133224	0.0910166	0.28838	0.0339404	0.692698	-0.0529215	0.537588	-0.103201	0.228384	0.186351	0.0286386
PRDX3	0.927722	0.138975	0.104028	0.109002	0.203149	0.16081	0.0595394	0.175374	0.0396469	0.147059	0.0852119	0.0447606	0.60216	-0.0474653	0.580379	-0.0793395	0.354961	0.116083	0.175145
SIGLEC9	0.927659	0.0877202	0.30627	0.0471954	0.582537	0.141694	0.0973655	0.190491	0.0252247	0.0654783	0.445452	-0.000586787	0.99455	-0.0288646	0.73682	-0.0533789	0.534074	0.170114	0.0460679
LILRB2	0.927656	0.114357	0.181693	0.0382892	0.655692	0.179239	0.0354227	0.261326	0.00196188	0.0800074	0.350912	0.0749704	0.382161	-0.00083951	0.992203	-0.0288497	0.73695	0.185934	0.0290036
KIAA0513	0.927556	0.131326	0.124697	0.0774344	0.366669	0.124021	0.147264	0.211023	0.0129752	0.0941175	0.272199	0.0325225	0.704927	-0.0453752	0.597179	-0.0900472	0.293567	0.20062	0.0183068
TBXAS1	0.926923	0.113726	0.184134	0.0839767	0.327451	0.209023	0.0138795	0.253077	0.00274583	0.102072	0.233545	0.0933866	0.275956	-0.0713348	0.40573	-0.0800655	0.350561	0.130299	0.127697
RILP	0.926292	0.0884741	0.302116	0.0673401	0.432593	0.166629	0.0507816	0.178754	0.0359307	0.0970956	0.257248	0.0611266	0.476335	-0.122486	0.152375	-0.12664	0.138842	0.159941	0.0609478
NPL	0.925778	-0.00623082	0.94218	-0.0357909	0.676856	0.117934	0.16832	0.113945	0.183284	-0.00101382	0.990584	-0.060439	0.481319	-0.158467	0.0634	-0.174986	0.0400932	0.0731852	0.393628
SCARB2	0.9253	0.155262	0.0690077	0.105937	0.21622	0.212656	0.0122752	0.253448	0.00270525	0.130014	0.12854	0.109446	0.201302	-0.0365607	0.670307	-0.0607433	0.47911	0.146795	0.0857819
MCTP1	0.924965	0.131455	0.124323	0.0841988	0.326169	0.205268	0.0157267	0.239859	0.00460326	0.0952424	0.266484	0.0812759	0.343303	-0.130243	0.127861	-0.140531	0.100172	0.178991	0.0356821
RP2	0.924647	0.148066	0.0830733	0.0947213	0.269121	0.267872	0.00149105	0.347638	2.94426e-05	0.131516	0.124148	0.114993	0.179262	-0.000462134	0.995708	-0.00952769	0.911688	0.146467	0.0864902
FGL2	0.923298	0.142142	0.0963009	0.0461807	0.590678	0.147549	0.084166	0.190968	0.0248546	0.0963263	0.261055	0.0460402	0.59181	0.0268021	0.755006	-0.0222446	0.795659	0.15084	0.0774008
PRKACA	0.922551	0.152698	0.0737799	0.122199	0.153345	0.188753	0.0266128	0.234777	0.00557515	0.141282	0.0983525	0.0644174	0.452875	-0.15248	0.0741968	-0.155063	0.0693692	0.0742505	0.38676
LILRA2	0.922229	0.133576	0.118311	0.0810619	0.344579	0.200719	0.0182482	0.188313	0.0269751	0.0972771	0.256356	0.026168	0.760624	-0.127596	0.135861	-0.165742	0.0520434	0.184362	0.0304139
EIF4EBP1	0.921993	0.161114	0.0590538	0.129435	0.130264	0.188166	0.0270963	0.205245	0.0157385	0.125015	0.144021	0.0691039	0.420608	-0.131169	0.125152	-0.12291	0.150951	0.170821	0.0451576
PFKFB4	0.921357	0.0425587	0.620157	-0.0141442	0.869216	0.101452	0.236408	0.193953	0.0226438	-0.0103894	0.903738	-0.0079456	0.926307	-0.0948878	0.268277	-0.118144	0.167559	0.164988	0.0531364
TLR8	0.921331	0.126343	0.139778	0.0596799	0.486853	0.128353	0.133536	0.19665	0.0207932	0.0930117	0.277897	0.0112175	0.896107	-0.064817	0.450071	-0.0982557	0.251579	0.128498	0.133093
CFP	0.920981	0.0609696	0.47747	0.0318008	0.711181	0.134951	0.114537	0.115908	0.175803	0.0591297	0.490885	0.0200038	0.815857	-0.0978476	0.253564	-0.122668	0.151762	0.218936	0.00988301
CCDC149	0.92058	0.109913	0.199375	0.089199	0.298156	0.196676	0.0207758	0.19775	0.0200766	0.119595	0.162365	0.016131	0.851046	-0.0768765	0.370142	-0.0829441	0.333455	0.109662	0.200411
NACC2	0.920548	0.15957	0.0615576	0.123159	0.150119	0.182599	0.0320653	0.275492	0.00107401	0.140958	0.0991348	0.0426893	0.619083	-0.0615563	0.473235	-0.0721013	0.40069	0.108063	0.207091
SLC25A38	-0.919569	-0.152029	0.0750676	-0.0835967	0.329653	-0.130837	0.12612	-0.255296	0.00251099	-0.120826	0.158052	-0.0596633	0.486974	0.0957177	0.264094	0.129762	0.12929	-0.14093	0.0992035
SORT1	0.919564	0.130382	0.127453	0.1063	0.214642	0.199135	0.019205	0.200958	0.0181076	0.13849	0.105253	0.0472193	0.582345	-0.136135	0.111362	-0.157101	0.0657428	0.139659	0.102319
SLC8A1	0.919506	0.164714	0.0535383	0.0900588	0.293504	0.197451	0.0202693	0.266043	0.00161097	0.110477	0.197063	0.0870024	0.31026	-0.0552203	0.520041	-0.0892181	0.298052	0.128767	0.132278
HK3	0.919342	0.065326	0.446514	0.00493282	0.95421	0.126169	0.140328	0.203393	0.016727	0.0282137	0.742544	0.036413	0.671562	-0.0239601	0.780285	-0.0646305	0.451379	0.170396	0.0457029
LPPR2	0.919257	0.0963872	0.260752	0.0881097	0.304119	0.194598	0.0221888	0.187563	0.0276008	0.110114	0.19855	0.0107814	0.900125	-0.109534	0.200938	-0.125413	0.142742	0.134632	0.115405
SERPINA1	0.919147	0.0982301	0.251704	0.0412283	0.631141	0.113082	0.186647	0.203288	0.0167842	0.0734391	0.391985	0.00170333	0.984181	-0.0149581	0.861764	-0.0449208	0.60086	0.226399	0.00758145
CNTLN	0.918674	0.152356	0.0744356	0.117899	0.168448	0.197306	0.0203633	0.239015	0.00475334	0.111622	0.192436	0.0988661	0.248632	-0.0856271	0.318	-0.116578	0.173301	0.180199	0.0344342
GLB1	0.918273	0.130931	0.125845	0.0887223	0.300756	0.153552	0.0721609	0.170399	0.0456983	0.134378	0.116098	0.0224465	0.793845	-0.0585355	0.49526	-0.0830738	0.332697	0.0900164	0.293733
CTSB	0.918175	0.0843295	0.325416	0.0664144	0.438959	0.144612	0.0905971	0.11562	0.176885	0.0923321	0.281439	0.0357241	0.677425	-0.0496269	0.563239	-0.0554075	0.518625	0.112025	0.190822
TNFRSF1B	0.917799	0.184474	0.0303117	0.0721453	0.400402	0.167497	0.0495713	0.283818	0.000742404	0.111686	0.19218	0.0816664	0.340981	0.0229808	0.789051	-0.0154304	0.857445	0.193787	0.0227617
CD300LF	0.917682	0.171652	0.0441064	0.104022	0.224685	0.208179	0.0142773	0.231713	0.00624616	0.132846	0.120354	0.101458	0.236382	-0.154967	0.069543	-0.194304	0.022395	0.180856	0.0337713
RALB	0.917551	0.096952	0.257956	0.0340652	0.691625	0.129464	0.130177	0.172524	0.0430254	0.0726636	0.397017	0.00101376	0.990585	-0.0636609	0.458211	-0.107719	0.20855	0.209644	0.0135931
GLT1D1	0.917506	0.0478649	0.577192	0.027341	0.750241	0.156649	0.0665324	0.0856975	0.317601	0.0590325	0.4916	-0.0538863	0.530188	-0.139399	0.102966	-0.129997	0.12859	0.0661162	0.441022
FCGR2A	0.917114	0.0455703	0.595601	-0.0366107	0.669883	0.13206	0.122584	0.155908	0.0678459	0.0211076	0.805891	-0.0329492	0.701239	-0.0481314	0.575072	-0.0774093	0.366825	0.139342	0.103109
TMEM164	0.917045	0.193919	0.0226679	0.162519	0.0568482	0.251562	0.00291732	0.278025	0.000961047	0.210485	0.013213	0.110248	0.198002	-0.091883	0.283796	-0.0918713	0.283857	0.128225	0.133926
P2RY13	0.916681	0.130664	0.126625	0.0730079	0.394778	0.156136	0.06744	0.25588	0.00245231	0.0755494	0.378485	0.0261132	0.761111	-0.0506313	0.555357	-0.084848	0.322439	0.172635	0.0428896
SIRPA	0.916292	0.0977709	0.253938	0.0815046	0.341942	0.141854	0.0969836	0.129112	0.131234	0.0952195	0.266599	-0.0413971	0.629743	-0.141715	0.0973147	-0.151498	0.0761017	0.135265	0.11369
HNMT	0.916119	0.0941716	0.271922	0.0877595	0.306053	0.144963	0.0898082	0.126779	0.138405	0.118269	0.167105	0.0178936	0.834989	-0.0928676	0.278645	-0.117138	0.171233	0.132447	0.121483
CTSZ	0.916101	0.1405	0.100247	0.12715	0.137246	0.150014	0.0790563	0.169954	0.0462756	0.140426	0.10043	0.0235983	0.78352	-0.115065	0.178986	-0.148051	0.0831046	0.183208	0.0314861
BCKDK	0.916017	0.0800008	0.350952	0.0560701	0.513629	0.155147	0.0692172	0.155052	0.0693895	0.091203	0.287389	0.019122	0.82384	-0.0775777	0.36578	-0.0986012	0.249909	0.135319	0.113542
FUCA2	0.915875	0.127681	0.135598	0.117189	0.171045	0.187732	0.0274587	0.190848	0.0249475	0.124107	0.146981	0.0475915	0.579372	-0.0640936	0.455155	-0.0696705	0.4168	0.182769	0.0319031
BLVRB	0.915501	0.0618564	0.471076	0.0424944	0.620685	0.143947	0.0921044	0.0937503	0.274082	0.0481567	0.574871	-0.018727	0.827421	-0.144776	0.0902267	-0.141072	0.0988578	0.120349	0.159714
MS4A6A	0.915038	0.0880292	0.304563	0.0696278	0.417086	0.135508	0.113036	0.102954	0.229508	0.107015	0.211555	0.0125625	0.883732	-0.0867315	0.311775	-0.120457	0.159338	0.135068	0.114222
TALDO1	0.91498	0.0862854	0.31428	0.0670174	0.434806	0.118678	0.165634	0.128195	0.13402	0.0711203	0.407147	-0.0285068	0.739965	-0.118773	0.16529	-0.132485	0.121375	0.128231	0.133909
PSAP	0.914561	0.131603	0.123895	0.0841119	0.32667	0.142675	0.0950467	0.211402	0.0128095	0.0992316	0.246878	0.0334585	0.696845	0.0147143	0.863995	-0.0155263	0.856568	0.143051	0.0941688
ZDHHC7	0.914406	0.124086	0.147051	0.0897292	0.295282	0.104301	0.223438	0.114918	0.179545	0.105073	0.220011	0.03239	0.706074	-0.132101	0.122469	-0.179954	0.0346838	0.135099	0.114137
DUSP3	0.914261	0.105527	0.218011	0.086238	0.314547	0.175949	0.0389931	0.164255	0.0542165	0.127705	0.135525	0.0196632	0.818938	-0.0704638	0.411502	-0.0868896	0.310891	0.123354	0.149468

## Sheet: pink
WGCNA Gene Cluster:		Pink
All correlations are conducted with log(2)-transformed values for immune outcomes
Gene	Cluster membership (gene correlation with cluster eigengene)	Gene correlation with IFNg	p-value of correlation with IFNg	Gene correlation with IL-2	p-value of correlation with IL-2	Gene correlation with IL-4	p-value of correlation with IL-4	Gene correlation with IL-6	p-value of correlation with IL-6	Gene correlation with IL-10 secretion	p-value of correlation with IL-10	Gene Correlation with TNFa secretion	p-value of correlation with TNFa	Gene correlation with HAI	p-value of correlation with TNFa	Gene correlation with VNA	p-value of correlation with VNA	Gene correlation with B-cell ELISPOT	p-value of correlation with B-cell ELISPOT
UBTF	-0.936424	-0.0735764	0.391098	-0.0623196	0.467755	-0.232065	0.00616546	-0.219483	0.00969554	-0.0525388	0.540538	-0.0730841	0.394284	0.0791771	0.35595	0.0443846	0.605217	-0.0344112	0.688654
USP32	0.936155	0.126906	0.138008	0.114217	0.182234	0.192836	0.0234505	0.23191	0.00620094	0.0920765	0.282778	0.0810978	0.344365	-0.0427507	0.618578	-0.0384853	0.654042	0.0407998	0.634696
VPS37C	0.929585	0.0947619	0.268915	0.107544	0.209292	0.171297	0.0445525	0.257618	0.00228493	0.0900581	0.293508	0.0831893	0.332023	-0.0613731	0.474555	-0.0628567	0.46392	0.06696	0.435201
DIRC2	0.926302	0.0812315	0.343567	0.0700728	0.414108	0.186698	0.0283385	0.2251	0.00794423	0.0615898	0.472994	0.0773372	0.367273	-0.067823	0.429292	-0.0393767	0.646563	-0.0304265	0.723143
PSMC5	-0.923677	-0.0740348	0.388145	-0.0751094	0.381276	-0.194578	0.0222026	-0.24905	0.00322307	-0.0785862	0.359562	-0.0832155	0.331871	0.0340426	0.691819	0.00730032	0.932277	-0.0385444	0.653546
LCK	-0.919825	-0.0869768	0.310403	-0.098732	0.249277	-0.247211	0.00346488	-0.275563	0.00107067	-0.0858927	0.316496	-0.120484	0.159241	0.0616649	0.472453	0.0473989	0.58091	-0.117417	0.170207
NHS	0.913247	0.0874327	0.307864	0.0719633	0.401595	0.146454	0.0865193	0.133876	0.117479	0.0578166	0.500581	0.0124755	0.884532	-0.117733	0.16905	-0.115456	0.177505	0.0570503	0.506284
ATP2A3	-0.912975	-0.103925	0.225118	-0.0812339	0.343553	-0.182747	0.0319241	-0.158466	0.0634011	-0.0709959	0.407969	-0.0591156	0.490989	0.120396	0.159549	0.128415	0.133348	-0.0418289	0.626172
STX11	0.911353	0.0939233	0.273194	0.0888765	0.299913	0.162699	0.0565697	0.252423	0.0028187	0.0925532	0.280283	0.10362	0.226491	-0.0647651	0.450435	-0.0415416	0.628547	0.00736495	0.931679
MICALCL	0.907447	0.152192	0.0747514	0.155602	0.068395	0.191344	0.0245661	0.207698	0.0145085	0.129831	0.129082	0.134872	0.114751	-0.0802461	0.349472	-0.0472553	0.582057	-0.0651595	0.447676
ZMIZ1	0.902987	0.112979	0.187049	0.0990073	0.247954	0.187192	0.0279154	0.225358	0.00787107	0.0833755	0.330939	0.107658	0.208808	-0.0813234	0.34302	-0.0716451	0.403685	0.0557201	0.516265
CXCL16	0.902321	0.119114	0.164071	0.0917928	0.284271	0.195241	0.0217428	0.264527	0.00171698	0.0907717	0.289684	0.15465	0.0701239	0.0431838	0.615024	0.0671323	0.434017	0.0346462	0.686639
ABHD5	0.901409	0.107614	0.208995	0.104554	0.222312	0.222895	0.00859503	0.25134	0.00294326	0.0784324	0.360506	0.0957084	0.26414	-0.0595908	0.487504	-0.0237569	0.782102	0.0379457	0.658586
RCOR1	0.900855	0.11896	0.164622	0.116293	0.174361	0.203711	0.0165534	0.249126	0.00321338	0.114587	0.180811	0.13233	0.121816	-0.0481376	0.575022	-0.0305709	0.721883	0.122724	0.151572
C5AR1	0.900478	0.0846185	0.323754	0.0707721	0.409453	0.126235	0.140121	0.192608	0.0236177	0.0747132	0.3838	0.0709461	0.4083	-0.0666787	0.437136	-0.0282089	0.742586	0.0454178	0.596834
MID1IP1	0.899111	0.0607352	0.479168	0.0778607	0.364029	0.122381	0.152731	0.167472	0.0496058	0.0706343	0.410368	0.0307847	0.720019	-0.0924263	0.280946	-0.0577128	0.501351	0.0277596	0.746546
SSR2	-0.898243	-0.147957	0.0833026	-0.114629	0.180651	-0.190135	0.0255038	-0.294911	0.000445871	-0.128098	0.134317	-0.103975	0.224895	0.0388288	0.651156	0.0415255	0.62868	-0.132609	0.121025
PTPRE	0.892305	0.0947356	0.269048	0.0776143	0.365553	0.121507	0.155704	0.184954	0.0298763	0.0746475	0.384219	0.0952059	0.266668	-0.0456791	0.594722	-0.01906	0.824402	-0.00774736	0.928141
POLR3GL	-0.890819	-0.089905	0.294333	-0.10567	0.217389	-0.19204	0.0240401	-0.216821	0.0106382	-0.106671	0.213039	-0.0588186	0.493173	0.0706382	0.410342	0.0856773	0.317715	-0.0885667	0.301608
PTPRCAP	-0.889028	-0.139296	0.103223	-0.163871	0.0547894	-0.283698	0.000746414	-0.277324	0.00099115	-0.16052	0.0600071	-0.117801	0.168803	0.109362	0.201651	0.0967965	0.258724	-0.0683808	0.425498
TET3	0.888408	0.166444	0.0510425	0.144425	0.0910194	0.213596	0.0118876	0.257605	0.0022861	0.153033	0.0731413	0.108067	0.207073	-0.0603071	0.482277	-0.0638796	0.456664	0.0714102	0.405232
ARL8B	0.888214	0.112312	0.189684	0.0981021	0.252325	0.154105	0.0711284	0.207943	0.0143902	0.100766	0.239611	0.0533663	0.53417	-0.0108173	0.899794	-0.0085013	0.921169	0.0282109	0.742569
GTF3A	-0.886591	-0.164656	0.0536229	-0.136708	0.109852	-0.294048	0.00046424	-0.307194	0.00024742	-0.157791	0.06455	-0.150503	0.0780734	0.0479028	0.576891	0.0354431	0.679823	-0.0629727	0.463094
PSIP1	-0.88599	-0.0591259	0.490913	-0.0475107	0.580017	-0.198328	0.0197086	-0.256008	0.00243965	-0.0437978	0.61	-0.0752324	0.380494	0.0528133	0.538421	0.00519617	0.951768	-0.0412703	0.630793
FGD6	0.885058	0.12461	0.145337	0.147057	0.0852181	0.18165	0.0329853	0.177971	0.036764	0.11166	0.192283	0.0947033	0.269213	-0.126685	0.138699	-0.10982	0.19976	0.0524572	0.541168
HDAC1	-0.884735	0.00102974	0.990436	-0.0011416	0.989397	-0.192127	0.0239751	-0.152236	0.0746658	0.00975363	0.909603	-0.000315089	0.997074	0.0983472	0.251136	0.0600656	0.484037	-0.0186174	0.828415
BACH1	0.884251	0.0882882	0.303137	0.0870601	0.309939	0.196046	0.0211959	0.196682	0.0207717	0.0882112	0.303561	0.0437193	0.610642	-0.111003	0.194929	-0.0975648	0.254945	0.0438642	0.609458
STAT5B	-0.883742	-0.135452	0.113184	-0.11016	0.198361	-0.266635	0.00157125	-0.338825	4.80326e-05	-0.110091	0.198646	-0.131022	0.125578	0.0334818	0.696645	0.00927756	0.913998	-0.0679769	0.428243
TLR2	0.882674	0.0901975	0.292759	0.0919043	0.283683	0.210128	0.0133732	0.190847	0.024948	0.0824987	0.336067	0.0389951	0.649761	-0.111371	0.193442	-0.109974	0.199123	0.0929144	0.278402
SDCBP	0.882647	0.107766	0.20835	0.107879	0.20787	0.199369	0.0190606	0.212101	0.0125091	0.104982	0.220411	0.029267	0.733288	-0.0439895	0.608436	-0.0468794	0.585066	0.0194556	0.820817
WDFY3	0.882431	0.118811	0.165156	0.0841601	0.326392	0.205806	0.0154497	0.226911	0.00744266	0.0852539	0.320122	0.0621517	0.468958	-0.0944585	0.270458	-0.0859549	0.316144	0.063841	0.456937
LAT	-0.881623	-0.115028	0.179126	-0.0988747	0.248591	-0.260164	0.00205836	-0.269305	0.00140284	-0.096482	0.260282	-0.0898432	0.294666	0.081423	0.342427	0.0745413	0.384898	-0.143369	0.0934315
OXCT1	-0.880978	-0.114328	0.181807	-0.149184	0.0807485	-0.214316	0.0115981	-0.265853	0.00162392	-0.10408	0.224425	-0.0719176	0.401895	0.0728793	0.395613	0.0565438	0.510073	-0.0956201	0.264584
SSRP1	-0.880844	-0.031529	0.713541	-0.0141992	0.868713	-0.1889	0.0264928	-0.198298	0.0197277	-0.00249806	0.976802	-0.0418497	0.626	0.0642278	0.454209	0.0385404	0.653579	-0.0577291	0.50123
SENP3	-0.88064	-0.0683726	0.425554	-0.0698719	0.415451	-0.12438	0.146087	-0.206972	0.0148636	-0.0524175	0.541474	-0.0798808	0.351677	0.057446	0.503334	0.0417566	0.626769	-0.157866	0.0644211
APBA3	-0.880529	-0.132177	0.122251	-0.13376	0.117801	-0.246734	0.0035302	-0.322914	0.000112058	-0.118193	0.16738	-0.161749	0.0580484	0.048293	0.573788	0.00462128	0.957099	-0.0439064	0.609114
CSDAP1	0.879659	0.166427	0.051067	0.156005	0.0676736	0.213584	0.0118924	0.227153	0.00737788	0.154649	0.0701244	0.166561	0.0508773	-0.0772074	0.36808	-0.0304449	0.722982	-0.0121759	0.887287
ZNF697	0.878731	0.072423	0.398587	0.0688262	0.422482	0.181237	0.0333919	0.173701	0.041602	0.051616	0.547682	0.00980644	0.909115	-0.149959	0.0791665	-0.125433	0.142677	-0.00274571	0.974503
GLUL	0.878391	0.0549928	0.521764	0.0399025	0.642168	0.122252	0.153165	0.167364	0.0497549	0.0409487	0.63346	0.0607393	0.479139	-0.0944413	0.270545	-0.0764854	0.372589	0.0907594	0.28975
ETS1	-0.877401	-0.0776197	0.36552	-0.0820999	0.338416	-0.215655	0.011076	-0.221696	0.00896859	-0.0813392	0.342925	-0.0910764	0.288062	0.0326067	0.704199	0.00904523	0.916143	-0.100175	0.242393
STX12	0.87677	0.10388	0.225324	0.069948	0.414942	0.194389	0.0223354	0.219605	0.00965415	0.0714057	0.405262	0.0703194	0.412463	-0.0849461	0.321878	-0.0692452	0.419657	0.118142	0.167565
DHRS13	-0.876151	-0.112384	0.189398	-0.139514	0.10268	-0.176312	0.0385844	-0.216142	0.0108914	-0.115193	0.178502	-0.131057	0.125476	0.0155836	0.856044	-0.00548943	0.94905	-0.117553	0.169708
INSR	0.875924	0.0807864	0.346226	0.0801965	0.349771	0.233453	0.00585687	0.222005	0.00887109	0.0729681	0.395037	0.0948246	0.268597	-0.15729	0.0654142	-0.141155	0.098658	0.156031	0.0676272
NLRP3	0.875856	0.0961041	0.262162	0.105423	0.21847	0.12696	0.13784	0.177929	0.0368094	0.0919302	0.283547	0.116946	0.171937	-0.0194002	0.821319	0.01663	0.846493	0.0397219	0.643676
CXorf21	0.875661	0.118205	0.167336	0.126223	0.140159	0.137337	0.108211	0.236084	0.00530913	0.111075	0.194636	0.135301	0.113591	-0.0212209	0.80487	-0.0142245	0.868481	0.0728941	0.395517
SARM1	-0.874402	-0.0817734	0.340347	-0.070868	0.408817	-0.180604	0.0340243	-0.249049	0.00322321	-0.0711762	0.406777	-0.116119	0.175012	0.0815937	0.341412	0.0646831	0.45101	-0.0474949	0.580143
JAG1	0.873322	0.080643	0.347086	0.0951267	0.267068	0.187546	0.0276148	0.164703	0.0535542	0.0644422	0.452701	0.0827878	0.33437	-0.0423445	0.621919	-0.00304905	0.971687	-0.001789	0.983385
TREM1	0.872929	0.0653266	0.44651	0.0628532	0.463945	0.100816	0.239374	0.168401	0.0483368	0.0584705	0.495739	0.0966234	0.259581	-0.0336844	0.6949	-0.0084814	0.921353	0.020945	0.807358
C9orf72	0.872774	0.0788299	0.35807	0.0367957	0.668312	0.139225	0.103401	0.150278	0.0785237	0.027282	0.750762	0.066805	0.436266	-0.0779682	0.363365	-0.0873911	0.308095	0.095527	0.265051
COL4A3BP	0.872546	0.115329	0.177986	0.106978	0.211715	0.184453	0.0303309	0.276808	0.00101389	0.0881548	0.303871	0.101355	0.236863	-0.0548149	0.523114	-0.0506814	0.554965	0.0846192	0.32375
SLC22A4	0.872305	0.09278	0.279101	0.0922927	0.281645	0.192333	0.023822	0.164023	0.0545627	0.0954479	0.265449	0.0831709	0.33213	-0.0393114	0.64711	-0.0128443	0.881143	-0.0423855	0.621581
PHF15	-0.871953	-0.0942254	0.271647	-0.0760938	0.375049	-0.240532	0.0044866	-0.241179	0.00437697	-0.0889154	0.299701	-0.0908633	0.289196	0.0311986	0.716414	0.0390801	0.649048	-0.0693051	0.419254
RBBP7	-0.870907	-0.00500478	0.953543	-0.0509674	0.552732	-0.117418	0.170203	-0.132758	0.120603	-0.0263618	0.758906	-0.0184393	0.830031	0.127232	0.136991	0.0933425	0.276184	0.045604	0.595329
RIC8B	-0.87008	-0.0419719	0.624991	-0.0837923	0.328518	-0.170559	0.0454927	-0.229372	0.00680623	-0.0626698	0.465252	-0.0891871	0.298221	0.0477667	0.577974	0.0143397	0.867425	0.0183157	0.831154
OPTN	-0.869795	-0.126259	0.140044	-0.157681	0.0647388	-0.245165	0.00375307	-0.276942	0.00100793	-0.143521	0.0930827	-0.135709	0.112496	0.0736656	0.390522	0.0711387	0.407025	-0.133046	0.119793
CCT7	-0.869632	-0.0234922	0.78447	-0.0228527	0.7902	-0.155279	0.0689778	-0.168478	0.0482335	0.00269216	0.975	-0.0514875	0.548681	0.0454767	0.596358	0.0069419	0.935595	-0.00153899	0.985707
ETS2	0.869448	0.0726604	0.397039	0.0908268	0.28939	0.140444	0.100385	0.16623	0.0513456	0.0465948	0.58735	0.110414	0.197321	-0.0532879	0.534772	-0.00574777	0.946655	-0.0211208	0.805772
SRGN	0.868931	0.113956	0.183241	0.069365	0.418851	0.145302	0.0890504	0.234655	0.00560057	0.0817707	0.340363	0.111134	0.194398	-0.00316418	0.970618	0.0281832	0.742812	0.0116713	0.891929
ZNF84	-0.868678	-0.128278	0.133764	-0.111015	0.194879	-0.203338	0.0167569	-0.279092	0.000916807	-0.107655	0.208821	-0.112227	0.190018	-0.034156	0.690845	-0.0592829	0.489761	-0.0185419	0.829101
LOC728743	-0.86861	-0.153413	0.0724235	-0.0975417	0.255058	-0.222829	0.0086152	-0.30482	0.000277807	-0.114193	0.182324	-0.0955118	0.265128	0.0150251	0.861151	-0.0186328	0.828275	-0.0723349	0.399162
GNG5	0.866926	0.087866	0.305464	0.0791296	0.356239	0.171188	0.0446901	0.256359	0.00240511	0.0569972	0.50668	0.0868635	0.311036	-0.0201575	0.814468	-0.0113059	0.895292	0.210207	0.0133374
RELT	0.866868	0.0530891	0.536299	0.0515086	0.548517	0.112759	0.187915	0.223387	0.00844607	0.0448414	0.601504	0.104271	0.223573	-0.051694	0.547077	-0.0483541	0.573302	0.0893507	0.297332
NR2C2AP	-0.866617	-0.168516	0.0481817	-0.150089	0.0789046	-0.232125	0.00615192	-0.283465	0.000754286	-0.171337	0.0445027	-0.15868	0.0630409	-0.0587628	0.493584	-0.0747642	0.383474	-0.0746446	0.384238
ACTR1B	-0.865704	-0.0454885	0.596263	-0.0621096	0.469259	-0.120058	0.160732	-0.244659	0.00382755	-0.0513595	0.549676	-0.08382	0.328358	-0.00569309	0.947162	-0.0249441	0.771505	-0.186325	0.0286614
GAS2L3	0.865395	0.133387	0.118839	0.129109	0.131244	0.171885	0.0438154	0.189585	0.0259403	0.114446	0.181353	0.128055	0.134448	-0.0376661	0.660946	-0.019707	0.818541	-0.0315557	0.713309
RBL2	-0.864386	-0.0897569	0.295132	-0.112223	0.190037	-0.187716	0.0274724	-0.275258	0.00108502	-0.077732	0.364824	-0.146274	0.0869112	0.0200333	0.81559	-0.00659273	0.938828	-0.147712	0.083821
CCDC65	-0.864202	-0.102338	0.232322	-0.141838	0.0970226	-0.242903	0.00409656	-0.262462	0.00187155	-0.118161	0.167496	-0.106656	0.2131	0.00769022	0.928669	-0.00941827	0.912698	-0.0485164	0.572014
SETD7	0.863245	0.111379	0.193411	0.156393	0.066985	0.173299	0.0420835	0.188071	0.0271752	0.129943	0.128751	0.116284	0.174394	-0.0910945	0.287966	-0.0535896	0.532458	0.0198307	0.817422
KIAA1539	0.862923	0.110237	0.198047	0.0769398	0.369747	0.226801	0.00747231	0.319451	0.00013392	0.0739171	0.388902	0.0867651	0.311587	-0.117972	0.168182	-0.120489	0.159226	0.114494	0.181169
N4BP1	-0.862734	-0.151026	0.0770312	-0.105521	0.218038	-0.197522	0.0202232	-0.304224	0.000285965	-0.120465	0.159309	-0.169739	0.0465565	-0.0224621	0.793704	-0.0448009	0.601833	-0.0430922	0.615775
UBE2D2	-0.86187	-0.11953	0.162593	-0.0864374	0.313425	-0.172945	0.0425121	-0.256595	0.0023822	-0.0766795	0.371374	-0.106384	0.21428	0.0103319	0.904268	-0.00559656	0.948057	0.015512	0.856699
PICALM	0.861862	0.0942902	0.271316	0.0434401	0.612925	0.139553	0.102582	0.204175	0.0163032	0.0357982	0.676794	0.0760276	0.375466	-0.132394	0.121633	-0.13461	0.115463	0.144098	0.0917599
ACSL1	0.861337	0.0441524	0.607107	0.0343686	0.68902	0.124189	0.146712	0.116434	0.173837	0.0114695	0.893786	0.0306454	0.721233	-0.0218688	0.799037	-0.0149379	0.861948	0.0125732	0.883634
CSDA	0.861291	0.169226	0.0472322	0.156998	0.0659216	0.211434	0.0127958	0.210536	0.0131902	0.151483	0.0761324	0.170043	0.0461593	-0.0933462	0.276165	-0.0541728	0.528	-0.0142583	0.868171
MAFB	0.860654	0.0599173	0.485119	0.0813695	0.342745	0.131303	0.124762	0.194803	0.0220458	0.0713222	0.405813	0.10007	0.242889	-0.0806647	0.346956	-0.0469089	0.58483	-0.00152756	0.985813
NUBP2	-0.860431	-0.12035	0.159708	-0.138313	0.105701	-0.191779	0.0242363	-0.276533	0.00102617	-0.12187	0.154464	-0.139976	0.101534	-0.00191589	0.982207	-0.0132855	0.877092	-0.0869785	0.310394
RPL3	-0.859488	-0.156689	0.0664626	-0.111803	0.191709	-0.2229	0.0085936	-0.326164	9.46083e-05	-0.123487	0.149028	-0.108888	0.203626	-0.0178361	0.835512	-0.00818265	0.924115	-0.176846	0.0379901
SLC15A3	0.859261	0.0988993	0.248473	0.0756963	0.377556	0.198879	0.0193633	0.233316	0.00588658	0.0894839	0.296609	0.0776398	0.365395	-0.0976622	0.254469	-0.101449	0.236422	0.169128	0.0473628
RNF217	0.859036	0.128967	0.13167	0.104769	0.221355	0.204376	0.0161958	0.175281	0.0397533	0.107745	0.208438	0.0591606	0.490658	-0.0466126	0.587206	-0.0303786	0.723561	0.0105193	0.90254
RPL13A	-0.858963	-0.18703	0.0280536	-0.129021	0.131509	-0.24015	0.00455256	-0.324322	0.000104158	-0.157536	0.064988	-0.13003	0.128493	0.0257484	0.76435	0.032052	0.709002	-0.178152	0.0365705
REXO4	-0.85888	-0.123466	0.149098	-0.102343	0.2323	-0.18229	0.0323621	-0.239919	0.00459267	-0.116913	0.172059	-0.138346	0.105619	-0.0311999	0.716403	-0.0591375	0.490828	-0.0190305	0.824668
AGAP2	-0.858458	-0.0657835	0.443329	-0.0914229	0.286224	-0.25257	0.00280219	-0.237713	0.00499348	-0.0643894	0.453072	-0.111803	0.191711	0.10149	0.236232	0.0885733	0.301572	-0.0582399	0.497444
RPL10	-0.858247	-0.179879	0.0347614	-0.130413	0.127361	-0.221699	0.0089675	-0.323271	0.000110003	-0.148646	0.08186	-0.119222	0.163686	-0.0199408	0.816426	-0.0144563	0.866357	-0.158727	0.0629615
SKAP1	-0.858095	-0.154879	0.0697041	-0.163638	0.0551397	-0.276764	0.00101586	-0.272371	0.0012299	-0.156327	0.0671006	-0.130863	0.126041	0.0615788	0.473073	0.0653706	0.446203	-0.139491	0.102737
FFAR2	0.857964	0.0887498	0.300606	0.0725795	0.397565	0.137003	0.10908	0.21109	0.0129457	0.0841906	0.326216	0.123447	0.149161	-0.0129141	0.880502	-0.0154918	0.856883	0.0455889	0.595451
ADD3	-0.857904	-0.0645192	0.45216	-0.0600937	0.483832	-0.138654	0.104838	-0.202978	0.0169553	-0.0560646	0.51367	-0.102949	0.229528	0.0232694	0.786465	-0.0297447	0.729103	-0.0552573	0.519761
SOD2	0.856775	0.0705503	0.410926	0.0619066	0.470716	0.115602	0.176955	0.176621	0.0382401	0.057663	0.501721	0.0793907	0.354649	-0.0504971	0.556407	-0.0343753	0.688963	-0.0918663	0.283883
CYFIP2	-0.856744	-0.138003	0.106495	-0.102701	0.230661	-0.258726	0.00218365	-0.246902	0.00350706	-0.108885	0.203638	-0.13449	0.115791	0.0372056	0.66484	0.039994	0.641404	-0.134083	0.116911
AES	-0.855886	-0.0922255	0.281997	-0.0705022	0.411246	-0.201959	0.0175283	-0.222342	0.00876558	-0.0748271	0.383074	-0.0779178	0.363676	0.0457889	0.593836	0.06515	0.447742	-0.149486	0.0801291
CLEC7A	0.855502	0.141779	0.0971628	0.0950385	0.267514	0.294638	0.000451598	0.263091	0.00182315	0.100394	0.241358	0.119778	0.161717	-0.0422655	0.62257	-0.0349011	0.684457	0.13458	0.115546
SYNRG	-0.854483	-0.0845507	0.324144	-0.112964	0.187108	-0.177866	0.0368777	-0.179757	0.0348863	-0.0950044	0.267686	-0.0951242	0.267081	0.0524163	0.541484	0.0226758	0.791786	-0.0118563	0.890226
TNFAIP8	-0.85403	-0.100096	0.242765	-0.0809665	0.345149	-0.25374	0.00267364	-0.270487	0.00133371	-0.0825726	0.335633	-0.118247	0.167186	0.0463204	0.589555	0.00899821	0.916578	-0.00399016	0.962954
FAM49A	0.853752	0.132661	0.120878	0.0480472	0.575741	0.174098	0.0411308	0.310824	0.000206868	0.0625148	0.466359	0.145158	0.089371	0.0125972	0.883414	0.00338071	0.968609	0.107542	0.209303
BAZ1B	-0.853305	-0.107562	0.209218	-0.133381	0.118854	-0.248049	0.0033528	-0.258642	0.00219123	-0.142009	0.0966156	-0.136642	0.110023	0.0623068	0.467846	0.0151428	0.860074	0.0194644	0.820738
GPR84	0.853169	0.0536869	0.531713	0.0864338	0.313445	0.138432	0.105399	0.193754	0.0227857	0.0696203	0.417136	0.110345	0.197602	0.00392462	0.963562	0.0362554	0.672901	0.0145653	0.865359
ARMCX1	0.852674	0.0874421	0.307812	0.099759	0.244363	0.125225	0.143344	0.176428	0.038455	0.0968731	0.258345	0.103939	0.225055	-0.102464	0.231745	-0.0834588	0.330454	-0.0452673	0.598052
NR6A1	0.852462	0.128037	0.134503	0.102208	0.232915	0.170161	0.0460065	0.175153	0.0399005	0.10381	0.225638	0.0803693	0.34873	-0.0391024	0.648861	-0.0320648	0.708891	0.0183991	0.830397
ICAM1	0.851683	0.0248618	0.772239	0.0278548	0.745706	0.0741753	0.387243	0.138004	0.106492	0.0198313	0.817417	0.0628618	0.463884	-0.0423072	0.622226	-0.0173586	0.839856	-0.0413399	0.630217
SNRPN	-0.85135	-0.157252	0.0654804	-0.101899	0.23434	-0.211055	0.0129611	-0.27555	0.00107131	-0.10256	0.231306	-0.106024	0.215842	-0.00318035	0.970468	0.0174353	0.839157	-0.112991	0.187003
LIPN	0.851013	0.138791	0.104491	0.0834043	0.330771	0.205239	0.0157416	0.272599	0.00121784	0.0722955	0.399419	0.114931	0.179499	-0.0520096	0.54463	-0.0368735	0.667653	-0.000963567	0.991051
						#VALUE!

## Sheet: purple
WGCNA Gene Cluster:		Purple
All correlations are conducted with log(2)-transformed values for immune outcomes
Gene	Cluster membership (gene correlation with cluster eigengene)	Gene correlation with IFNg	p-value of correlation with IFNg	Gene correlation with IL-2	p-value of correlation with IL-2	Gene correlation with IL-4	p-value of correlation with IL-4	Gene correlation with IL-6	p-value of correlation with IL-6	Gene correlation with IL-10 secretion	p-value of correlation with IL-10	Gene Correlation with TNFa secretion	p-value of correlation with TNFa	Gene correlation with HAI	p-value of correlation with TNFa	Gene correlation with VNA	p-value of correlation with VNA	Gene correlation with B-cell ELISPOT	p-value of correlation with B-cell ELISPOT
FCRL6	0.943988	0.0480451	0.575758	-0.0687004	0.423333	-0.0445323	0.604015	0.065185	0.447497	-0.0334767	0.696689	0.0227614	0.791019	0.112648	0.188351	0.156834	0.066209	-0.168763	0.0478499
GZMA	0.937573	0.00311544	0.971071	-0.103778	0.225783	-0.102792	0.230243	0.0378738	0.659193	-0.0654799	0.445441	0.0137656	0.872687	0.147991	0.0832313	0.16847	0.0482435	-0.0850706	0.321167
MATK	0.932699	-0.000687245	0.993617	-0.121865	0.154481	-0.0964349	0.260515	0.012843	0.881155	-0.0976781	0.254391	0.0102814	0.904734	0.157113	0.0657218	0.197619	0.0201608	-0.12223	0.153242
CST7	0.92967	0.00187908	0.982549	-0.104512	0.222498	-0.090717	0.289976	0.044227	0.6065	-0.0841378	0.326521	0.00886125	0.917843	0.121384	0.156128	0.158344	0.0636081	-0.142777	0.0948085
NKG7	0.925804	-0.0110944	0.897241	-0.119373	0.16315	-0.0854501	0.319005	0.060689	0.479503	-0.10859	0.204874	-0.0200792	0.815175	0.152235	0.074669	0.181148	0.0334807	-0.152351	0.074446
C1orf21	0.906215	0.0544237	0.526089	-0.0598582	0.48555	-0.0293625	0.73245	0.117562	0.169675	-0.0335397	0.696146	0.023757	0.782101	0.151881	0.0753551	0.180438	0.0341916	-0.08173	0.340604
TBX21	0.905677	-0.00684163	0.936523	-0.122409	0.152634	-0.085622	0.318029	0.0674665	0.431727	-0.106453	0.213978	-0.0157771	0.854276	0.139602	0.102461	0.174957	0.0401266	-0.089103	0.298679
NCALD	0.904848	0.0403875	0.638125	-0.083966	0.327513	-0.0402245	0.639483	0.0292477	0.733457	-0.0469282	0.584675	0.0567267	0.508703	0.188416	0.0268895	0.199983	0.0186876	-0.0606636	0.479687
CACNA2D2	0.899707	-0.00809051	0.924967	-0.136493	0.110417	-0.0920304	0.28302	-0.0145371	0.865617	-0.0947013	0.269223	-0.0310861	0.717393	0.130906	0.125916	0.173237	0.0421579	-0.104661	0.221834
PPP2R2B	0.894519	-0.0456364	0.595068	-0.151116	0.0768544	-0.130395	0.127415	-0.0236173	0.783351	-0.137544	0.107674	-0.0178159	0.835696	0.0915784	0.285401	0.145003	0.089718	-0.111232	0.194002
GZMH	0.886392	-0.0982265	0.251721	-0.168522	0.0481735	-0.12914	0.131151	-0.082364	0.336859	-0.135577	0.112849	-0.0645193	0.452159	0.0697808	0.416061	0.126329	0.139823	-0.181256	0.0333736
RGS9	0.879857	-0.0474608	0.580415	-0.141004	0.0990228	-0.0515303	0.548348	-0.0147928	0.863276	-0.0998092	0.244125	-0.0549617	0.522	0.116966	0.171866	0.170823	0.0451551	-0.102358	0.232227
HOPX	0.872227	0.0100575	0.906799	-0.0776622	0.365257	-0.0460501	0.59173	-0.000603906	0.994391	-0.0747491	0.383571	0.000899591	0.991645	0.117444	0.170106	0.147943	0.0833314	-0.0709821	0.408061
ENPP4	0.871433	0.0635323	0.459121	-0.0298913	0.72782	0.0165768	0.846979	0.136495	0.11041	0.00938474	0.913008	0.07623	0.374192	0.169079	0.047428	0.190387	0.0253064	-0.0272345	0.751182
CCL5	0.870973	-0.0362506	0.672942	-0.138407	0.105463	-0.170239	0.0459052	-0.12676	0.138467	-0.108533	0.205113	-0.0332737	0.698439	0.00463181	0.957001	0.0546363	0.524471	-0.120133	0.16047
S1PR5	0.870268	0.0617971	0.471503	-0.0288023	0.737367	-0.00345144	0.967952	0.153837	0.071627	-0.0060076	0.944248	0.0663825	0.43918	0.151927	0.0752658	0.180587	0.0340419	-0.0977668	0.253958
C20orf3	0.869534	0.0895839	0.296068	-0.00314394	0.970806	-0.0251391	0.769768	0.113135	0.186436	0.0141046	0.86958	0.0564803	0.510548	0.139722	0.102161	0.152675	0.0738241	-0.0941355	0.272107
ABCA2	0.868988	0.0131055	0.878744	-0.0939319	0.27315	-0.116113	0.175036	-0.0347799	0.685494	-0.0618501	0.471121	0.0327345	0.703093	0.161156	0.0589859	0.182788	0.0318845	-0.144579	0.0906696
TGFBR3	0.86808	-0.00379809	0.964736	-0.0997687	0.244317	-0.0823632	0.336864	0.0186126	0.828459	-0.0680962	0.427431	0.0116467	0.892155	0.121904	0.154349	0.174587	0.0405567	-0.169537	0.0468216
GFI1	0.863735	-0.0303323	0.723965	-0.149162	0.0807929	-0.160203	0.0605205	-0.107228	0.210642	-0.1346	0.115491	-0.0809107	0.345482	0.0854261	0.319141	0.118782	0.165259	-0.122368	0.152775
F2R	0.863625	0.126434	0.139491	-0.0165575	0.847154	0.0102205	0.905295	0.17876	0.0359243	0.0406511	0.635932	0.0720994	0.400703	0.120621	0.158765	0.182935	0.0317452	-0.0975141	0.255193
SAMD3	0.863472	-0.0355106	0.679247	-0.139431	0.102885	-0.209528	0.013646	-0.120955	0.157607	-0.104739	0.221489	-0.0992928	0.246586	0.0905686	0.290769	0.0849435	0.321893	-0.165842	0.0518997
PRR5L	0.863345	-0.0251699	0.769494	-0.137212	0.108535	-0.142309	0.0959055	-0.0106602	0.901241	-0.110919	0.195268	-0.0532766	0.534858	0.134479	0.115822	0.140479	0.1003	-0.0215273	0.80211
YPEL1	0.86018	0.0825331	0.335865	-0.00238364	0.977864	0.00182064	0.983092	0.147317	0.0846614	0.0291589	0.734236	0.06575	0.443562	0.181044	0.0335834	0.200012	0.01867	-0.038706	0.652187
CHST12	0.855846	-0.020051	0.81543	-0.113558	0.184785	-0.0862608	0.314418	-0.021994	0.797911	-0.0810192	0.344834	-0.0530096	0.536911	0.153179	0.0728638	0.174285	0.0409107	-0.0576154	0.502075
GPR56	0.853469	0.0358485	0.676366	-0.0578967	0.499986	0.0106391	0.901436	0.168466	0.0482497	-0.0272522	0.751025	0.0286133	0.739028	0.197391	0.0203082	0.234265	0.00568275	-0.0809202	0.345426
GZMM	0.852593	-0.0574635	0.503204	-0.154866	0.0697289	-0.19	0.0256108	-0.145598	0.0883943	-0.142623	0.0951684	-0.0210468	0.80644	0.0979349	0.253138	0.121825	0.154616	-0.18881	0.0265663
GALNT10	0.848902	0.0320197	0.709282	-0.0403873	0.638127	-0.0457804	0.593905	0.0629663	0.463139	0.00089966	0.991644	0.0575238	0.502755	0.0955121	0.265126	0.161828	0.0579241	-0.0957933	0.263715
KLRK1	0.848067	0.0310574	0.717643	-0.0932387	0.276721	-0.0923125	0.281541	0.00157998	0.985326	-0.0449957	0.600253	0.0128569	0.881027	0.0907028	0.290052	0.102371	0.232167	-0.13136	0.124598
SLC4A4	0.84789	0.0595607	0.487725	-0.0433586	0.613592	-0.0597381	0.486427	0.0591212	0.490948	-0.000541164	0.994974	0.0566833	0.509027	0.0113977	0.894447	0.0626274	0.465555	-0.164834	0.0533612
SBK1	0.844006	0.0621052	0.469291	-0.0113748	0.894658	-0.119197	0.163777	0.0422231	0.62292	0.0313977	0.714682	0.00522857	0.951468	0.164571	0.0537483	0.182044	0.0325999	-0.169887	0.0463634
KLRD1	0.835708	0.0868502	0.311111	-0.0357452	0.677245	0.0337961	0.693939	0.188495	0.0268243	-0.0231466	0.787565	0.0460045	0.592098	0.144586	0.0906538	0.165034	0.0530694	-0.0554095	0.51861
ATP2B4	0.831201	0.0476984	0.578519	-0.0649131	0.449398	-0.121782	0.154764	-0.00288483	0.973211	0.00276748	0.974301	-0.016921	0.843841	0.0814586	0.342215	0.100034	0.243058	-0.117945	0.16828
PTCH1	0.830274	-0.072062	0.400948	-0.153954	0.07141	-0.173324	0.0420537	-0.0787335	0.35866	-0.111612	0.192476	-0.048822	0.569593	0.0736343	0.390724	0.11702	0.171667	-0.153405	0.0724372
MYBL1	0.827716	-0.00225581	0.979051	-0.132989	0.119954	-0.128364	0.133503	-0.0296086	0.730294	-0.0992799	0.246647	-0.0469341	0.584628	0.107121	0.211101	0.146704	0.0859765	-0.0627326	0.464804
PYHIN1	0.826446	-0.0406832	0.635665	-0.142604	0.0952135	-0.173256	0.0421354	-0.0981958	0.25187	-0.123125	0.150231	-0.062332	0.467666	0.129764	0.129282	0.162135	0.0574429	-0.0612985	0.475094
SOX13	0.824918	-0.0281974	0.742687	-0.137972	0.106573	-0.147881	0.0834627	-0.0562442	0.51232	-0.107468	0.20962	-0.0440958	0.607569	0.10494	0.220599	0.165527	0.0523524	-0.159474	0.0617167
GPR114	0.824285	0.0298779	0.727937	-0.0716071	0.403936	-0.0610143	0.477147	0.135665	0.112614	-0.0441812	0.606873	-0.0186448	0.828167	0.159173	0.0622154	0.187745	0.0274482	-0.0664507	0.438709
C12orf75	0.82329	-0.0489835	0.568315	-0.090443	0.291442	-0.0573751	0.503862	-0.0461775	0.590704	-0.0817702	0.340366	0.0298804	0.727915	0.112732	0.188021	0.152737	0.0737041	-0.124094	0.147023
AGAP1	0.822421	-0.0894442	0.296825	-0.203794	0.0165085	-0.120989	0.157488	-0.0372937	0.664094	-0.145424	0.0887795	-0.0944523	0.270489	0.146481	0.0864613	0.191689	0.0243047	-0.111278	0.193816
FAM108A1	0.820452	-0.0548574	0.522791	-0.136449	0.110533	-0.0935197	0.275269	-0.0795971	0.353396	-0.11756	0.169685	-0.0406027	0.636334	0.208046	0.0143408	0.243852	0.00394907	-0.136674	0.10994
ITPRIPL1	0.815693	-0.0359375	0.675607	-0.131223	0.124994	-0.0849515	0.321847	-0.103806	0.225656	-0.109942	0.199257	-0.042573	0.620039	0.0999994	0.243223	0.123097	0.150324	-0.122879	0.151054
RUNX3	0.814843	-0.00137679	0.987213	-0.0660989	0.441142	-0.0562772	0.512072	0.0242171	0.777989	-0.0626675	0.465269	0.0220882	0.797064	0.125381	0.142842	0.19005	0.0255714	-0.124685	0.145094
ENPP5	0.813725	0.119803	0.16163	-0.00979141	0.909254	0.0185381	0.829135	0.154182	0.0709856	0.0369853	0.666705	0.0323237	0.706648	0.152619	0.0739307	0.166651	0.0507507	-0.0925403	0.28035
FGFBP2	0.813723	-0.02746	0.749189	-0.115583	0.177023	-0.0116741	0.891903	0.0714733	0.404817	-0.0898743	0.294499	-0.0370408	0.666235	0.186123	0.0288375	0.211171	0.0129101	-0.083593	0.329674
LLGL2	0.813214	-0.0467337	0.586235	-0.157399	0.0652255	-0.122117	0.153624	-0.0546735	0.524188	-0.155959	0.0677545	-0.0277321	0.746788	0.234844	0.00556138	0.24947	0.00317005	-0.101218	0.237497
PDGFD	0.812756	0.0974788	0.255366	-0.0315603	0.713269	0.0292355	0.733565	0.18137	0.0332602	-0.00241583	0.977565	0.0175374	0.838229	0.107904	0.207763	0.148484	0.082197	-0.0640589	0.455399
PPP2R5C	0.811892	-0.0364105	0.671583	-0.112468	0.189065	-0.130377	0.127467	-0.107869	0.207911	-0.0830636	0.332757	-0.0512839	0.550265	0.0896068	0.295944	0.102003	0.233862	-0.0598273	0.485775
SYT11	0.810778	0.0393531	0.646761	-0.0300784	0.726183	-0.0273702	0.749983	0.133158	0.119479	0.0112571	0.895742	0.065211	0.447316	0.105274	0.219124	0.134491	0.115789	-0.0236073	0.78344
PRR5-ARHGAP8	0.810433	-0.0724117	0.39866	-0.170458	0.0456233	-0.0634184	0.459928	-0.0207429	0.809181	-0.148456	0.0822561	-0.0597658	0.486225	0.126525	0.139205	0.162683	0.0565952	-0.0468005	0.585699
KLRG1	0.807873	-0.0498056	0.561832	-0.151205	0.0766776	-0.247777	0.00338871	-0.17579	0.0391724	-0.118784	0.165252	-0.115636	0.176825	-0.0243525	0.776781	-0.00135228	0.987441	-0.174325	0.0408639
C9orf172	0.80696	-0.00753457	0.930109	-0.109819	0.199764	-0.0628649	0.463862	0.0846555	0.323542	-0.101447	0.236434	-0.00696614	0.93537	0.099123	0.247399	0.125334	0.142993	-0.0771952	0.368155
BFSP1	0.80563	-0.0785627	0.359706	-0.173935	0.041324	-0.079962	0.351187	-0.0256358	0.765351	-0.144063	0.0918408	-0.0662182	0.440316	0.0879167	0.305184	0.123372	0.149408	-0.0372881	0.664141
HENMT1	0.802783	0.0669481	0.435282	-0.0366793	0.6693	-0.0422992	0.622293	0.0426366	0.619516	-0.00476545	0.955762	0.0252708	0.768596	0.137028	0.109013	0.135411	0.113295	-0.063091	0.462252
PDZD4	0.802078	-0.0816379	0.34115	-0.188097	0.0271541	-0.165357	0.0525992	-0.0660939	0.441177	-0.124445	0.145876	-0.0582952	0.497035	0.211206	0.012895	0.25328	0.00272352	-0.0742345	0.386863
YWHAQ	0.801476	0.00998565	0.907462	-0.0480692	0.575566	-0.00814149	0.924496	0.0131068	0.878733	0.000155272	0.998558	0.0401896	0.639773	0.118192	0.167385	0.17275	0.0427488	-0.133074	0.119714
PRR5	0.799801	-0.0546803	0.524137	-0.148813	0.0815147	-0.116611	0.173178	-0.050171	0.558963	-0.117658	0.169324	-0.0564778	0.510567	0.125203	0.143416	0.1593	0.0620038	-0.0236085	0.783429
MXRA7	0.799116	-0.00297501	0.972374	-0.0340331	0.691901	-0.0347798	0.685495	0.0596327	0.487198	0.0288827	0.736661	0.0726022	0.397418	0.142652	0.0951008	0.201061	0.0180471	-0.100928	0.238851
MRPL10	0.79652	-0.0326383	0.703925	-0.115385	0.177774	-0.123311	0.149612	-0.0880276	0.304572	-0.105703	0.217243	-0.0179187	0.834761	0.0161944	0.850467	0.0831258	0.332394	-0.110593	0.196591
TPST2	0.794686	0.0211242	0.805742	-0.0755297	0.378609	0.0173247	0.840165	0.0523161	0.542258	-0.0466737	0.586716	-0.0569413	0.507098	0.0924068	0.281048	0.127753	0.135375	-0.135585	0.11283
EOMES	0.794256	0.0765418	0.372236	-0.0371814	0.665044	-0.0977507	0.254037	-0.0160235	0.852027	0.00172167	0.984011	0.0323509	0.706412	0.0242724	0.777496	0.0238685	0.781104	-0.0867849	0.311476
FZD4	0.792489	0.00795696	0.926202	-0.0816419	0.341127	-0.00633452	0.941219	0.0918852	0.283784	-0.0397356	0.643562	-0.00605284	0.943829	0.137951	0.106626	0.156655	0.0665218	-0.037054	0.666123
ABCB1	0.78862	-0.0137859	0.872501	-0.123022	0.150576	-0.127258	0.136908	0.027049	0.752821	-0.0868053	0.311362	-0.063227	0.461286	0.105057	0.220081	0.134989	0.114433	-0.120442	0.159387
STOM	0.787344	0.0444824	0.604421	-0.0447674	0.602105	-0.049314	0.565705	0.0203639	0.812603	0.000959025	0.991093	-0.00141103	0.986895	0.0913536	0.286591	0.105707	0.217224	-0.0340263	0.691959
RGNEF	0.785114	-0.0420203	0.624592	-0.107489	0.209527	-0.0364417	0.671318	0.0269728	0.753496	-0.0763926	0.373171	-0.0756507	0.377844	0.110213	0.198146	0.13448	0.11582	-0.0809803	0.345066
MYO6	0.782512	-0.0157564	0.854466	-0.106334	0.214493	-0.143181	0.0938671	-0.100553	0.240609	-0.0703239	0.412433	-0.00817166	0.924217	0.0102679	0.904858	0.066924	0.435448	-0.116812	0.172434
B3GAT1	0.781536	-0.0388234	0.651201	-0.12507	0.143846	0.0285527	0.739561	0.0997333	0.244485	-0.0808981	0.345558	0.00414176	0.961547	0.154951	0.0695728	0.192405	0.023768	-0.119809	0.16161
TFDP2	0.778623	0.0236288	0.783248	-0.0390308	0.649461	-0.0428513	0.617751	0.0601804	0.4832	-0.0233179	0.78603	-0.00553224	0.948653	0.217525	0.0103815	0.24286	0.00410336	-0.0815606	0.341609
LOC100287482	0.777018	0.0280606	0.743892	-0.0543968	0.526293	-0.148116	0.0829676	-0.0175384	0.838219	-0.0470928	0.583357	0.01709	0.842302	0.148276	0.0826317	0.124599	0.145373	0.0206334	0.810169
PIP4K2C	0.775375	-0.06569	0.443979	-0.100718	0.239836	-0.112511	0.188895	-0.028419	0.740737	-0.0760838	0.375111	-0.0669808	0.435058	0.136846	0.109489	0.157733	0.0646496	-0.0426825	0.619139
CD8A	0.775186	-0.0161514	0.850859	-0.107193	0.210793	-0.132055	0.122599	-0.144718	0.0903565	-0.0533652	0.534178	-0.0198846	0.816934	-0.0839213	0.327772	-0.0477489	0.578117	-0.138918	0.10417
PRSS23	0.773933	0.00789071	0.926815	-0.0798424	0.35191	0.00738547	0.931489	0.122843	0.151176	-0.0383837	0.654897	0.00335405	0.968856	0.147916	0.0833901	0.176245	0.0386592	-0.0551892	0.520276
PLEKHF1	0.770916	-0.0307957	0.719923	-0.0962378	0.261496	-0.0610542	0.476858	-0.0242589	0.777616	-0.0568585	0.507717	-0.0581558	0.498066	0.165693	0.0521143	0.178417	0.0362878	-0.0673217	0.432719
HCST	0.770449	-0.114687	0.180427	-0.21595	0.0109639	-0.23303	0.00594948	-0.203477	0.0166806	-0.201382	0.01786	-0.127378	0.136537	-0.014951	0.861829	0.0294654	0.731549	-0.108944	0.203392
RAP2A	0.770336	0.0386259	0.65286	-0.0297383	0.729159	0.0301892	0.725216	0.0246927	0.773746	0.00195914	0.981805	0.0232386	0.786741	0.00569187	0.947173	0.0401389	0.640196	-0.0699155	0.415159
SLAMF7	0.770043	0.0448408	0.601509	-0.079984	0.351053	-0.0513827	0.549496	0.060717	0.4793	-0.0327837	0.702668	-0.00824014	0.923583	0.144201	0.0915257	0.129756	0.129306	0.000903058	0.991613
GLB1L2	0.767308	-0.0828893	0.333776	-0.153623	0.0720272	-0.0921369	0.282462	-0.0766812	0.371363	-0.112946	0.18718	-0.0488816	0.569122	0.0518912	0.545547	0.114139	0.182535	-0.0625931	0.4658
ATP1A3	0.765951	-0.0531837	0.535572	-0.118804	0.165181	-0.121842	0.154558	-0.0582261	0.497546	-0.105095	0.219912	0.0095553	0.911433	0.0223472	0.794736	0.0846072	0.323819	-0.112033	0.190791
SSBP4	0.761197	0.0242294	0.777879	-0.0815464	0.341694	-0.139692	0.102238	-0.0739293	0.388824	-0.0519201	0.545323	-0.00323078	0.97	0.072921	0.395343	0.0994841	0.245672	-0.141723	0.0972963
IL12RB1	0.760623	-0.0530342	0.536721	-0.153404	0.0724388	-0.0388042	0.651363	-0.0635883	0.458724	-0.109572	0.200781	-0.0800751	0.350504	0.161022	0.0592	0.198942	0.0193246	-0.119629	0.162245
APOBEC3H	0.760332	-0.00422622	0.960764	-0.108342	0.205916	-0.126803	0.138331	-0.0865689	0.312686	-0.0618687	0.470988	-0.0310839	0.717412	0.0995225	0.245489	0.1449	0.08995	-0.147519	0.0842302
TTC22	0.754834	-0.123912	0.147622	-0.213003	0.0121309	-0.206728	0.0149842	-0.172293	0.0433093	-0.184865	0.0299562	-0.150543	0.0779932	0.109691	0.200291	0.102341	0.232307	-0.0376455	0.66112
SYNE1	0.753505	0.0394584	0.645879	-0.0794115	0.354523	-0.0722851	0.399488	0.0361683	0.673642	-0.0724375	0.398492	-0.0264421	0.758194	0.186031	0.0289181	0.198769	0.019432	-0.222864	0.00860468
JAKMIP2	0.753382	0.0687789	0.422802	-0.0658946	0.442558	-0.0980274	0.252688	-0.000196355	0.998176	-0.025131	0.769841	0.0364699	0.671078	0.162566	0.0567752	0.204762	0.0159913	-0.0387641	0.651699
CHST10	0.750136	0.0155372	0.856468	-0.0227154	0.791432	-0.0181882	0.832312	0.0408374	0.634384	-0.022214	0.795933	0.0579712	0.499433	0.114091	0.182718	0.169384	0.0470241	-0.0643081	0.453644
PROCR	0.748297	0.017245	0.84089	-0.0609792	0.477401	-0.0225111	0.793265	0.0769999	0.369372	-0.0146685	0.864414	-0.0017832	0.983439	0.194259	0.0224269	0.19113	0.0247306	-0.0318914	0.710394
DNAJC1	0.746566	0.00389742	0.963814	-0.105261	0.219182	-0.0613208	0.474932	-0.0597855	0.486081	-0.065773	0.443402	-0.0544366	0.52599	0.0693604	0.418881	0.0948982	0.268224	-0.0171056	0.842159
GNG2	0.74636	0.0717119	0.403246	-0.0467671	0.585967	0.00346637	0.967814	0.103468	0.227176	-0.0108212	0.899758	0.0224947	0.793412	0.0873782	0.308167	0.0952095	0.26665	-0.0383425	0.655244
TSEN54	0.745675	-0.0616752	0.472379	-0.11921	0.163732	-0.186795	0.0282547	-0.158398	0.0635166	-0.13802	0.10645	-0.0441007	0.607529	0.147189	0.0849348	0.180966	0.0336618	-0.146014	0.0874789
PAK6	0.745501	0.0420165	0.624623	-0.00381518	0.964577	0.0265525	0.757216	0.147793	0.0836481	0.0295516	0.730794	0.0226062	0.792412	0.121928	0.154265	0.148606	0.0819428	0.0122718	0.886405
LOC100130872	0.745021	0.00193729	0.982008	-0.0632656	0.461012	0.0428194	0.618014	0.102733	0.230515	-0.0553049	0.519401	0.00883608	0.918075	0.164166	0.0543484	0.199035	0.019267	-0.0129442	0.880225
DLG3	0.743114	-0.037624	0.661301	-0.112265	0.18987	-0.202113	0.017441	-0.162886	0.0562826	-0.093274	0.276538	-0.0147178	0.863963	0.0237385	0.782266	0.0411891	0.631466	-0.0945504	0.26999
SIGLECP3	0.74168	-0.0196857	0.818734	-0.144997	0.0897306	-0.0581061	0.498434	0.0672104	0.433481	-0.101725	0.235144	-0.033383	0.697496	0.0335777	0.695818	0.112651	0.18834	-0.100732	0.239772
SYNE2	0.739785	0.00387232	0.964047	-0.115415	0.17766	-0.115009	0.179202	-0.0619114	0.470681	-0.101043	0.238316	-0.0453793	0.597146	0.051204	0.550887	0.0836858	0.329135	-0.289598	0.000570659
EIF5A2	0.734828	-0.0190956	0.824079	-0.0586058	0.494741	-0.0534197	0.53376	-0.00478331	0.955596	-0.0233009	0.786183	0.0275221	0.748642	0.0756633	0.377764	0.119688	0.162037	-0.163902	0.0547434
KIAA1671	0.732882	0.100173	0.242403	0.0241102	0.778944	-0.0686055	0.423975	-0.0385654	0.653369	0.0204637	0.811701	0.0489339	0.568707	0.0322389	0.707383	0.0759754	0.375794	-0.0775019	0.36625
TTC16	0.731228	-0.0772565	0.367774	-0.148861	0.0814154	-0.150237	0.0786063	-0.209718	0.0135589	-0.143895	0.0922246	-0.0905731	0.290745	0.0545513	0.525117	0.078757	0.358516	-0.125905	0.141166
FAM53B	0.729298	0.0309444	0.718627	-0.0135279	0.874868	-0.0790943	0.356454	0.00937487	0.913099	-0.00666412	0.938167	0.0861032	0.315307	0.0528564	0.538089	0.102395	0.232061	-0.0126829	0.882626
RAB11FIP5	0.728773	-0.0809186	0.345435	-0.139508	0.102693	-0.139765	0.102056	-0.189796	0.0257724	-0.120407	0.159509	-0.0438401	0.609656	0.0093239	0.91357	0.0611574	0.476112	-0.143113	0.0940244
CTSW	0.728167	-0.00368739	0.965763	-0.0699089	0.415203	-0.0300934	0.726053	0.0735948	0.390979	-0.0824948	0.336089	0.0404042	0.637986	0.129044	0.131441	0.164862	0.0533206	-0.180138	0.0344963

## Sheet: salmon
WGCNA Gene Cluster:		Salmon
All correlations are conducted with log(2)-transformed values for immune outcomes
Gene	Cluster membership (gene correlation with cluster eigengene)	Gene correlation with IFNg	p-value of correlation with IFNg	Gene correlation with IL-2	p-value of correlation with IL-2	Gene correlation with IL-4	p-value of correlation with IL-4	Gene correlation with IL-6	p-value of correlation with IL-6	Gene correlation with IL-10 secretion	p-value of correlation with IL-10	Gene Correlation with TNFa secretion	p-value of correlation with TNFa	Gene correlation with HAI	p-value of correlation with TNFa	Gene correlation with VNA	p-value of correlation with VNA	Gene correlation with B-cell ELISPOT	p-value of correlation with B-cell ELISPOT
SPON2	0.937202	0.0814029	0.342547	0.0162585	0.849882	0.0846015	0.323852	0.184306	0.0304659	0.0104922	0.90279	0.0465207	0.587944	0.243439	0.00401263	0.25255	0.00280442	0.00698244	0.935219
KLRF1	0.936033	0.0470397	0.583783	-0.0214927	0.802422	0.0348919	0.684535	0.18409	0.0306641	-0.00832411	0.922807	0.018106	0.833059	0.19056	0.0251709	0.200031	0.0186586	-0.00976584	0.90949
AKR1C3	0.922608	0.0520545	0.544281	-0.00562345	0.947808	0.0275086	0.748761	0.187854	0.0273562	-0.0121099	0.887893	0.0122769	0.886358	0.231495	0.00629643	0.210809	0.0130693	0.0320077	0.709386
NCR1	0.914981	0.103266	0.228089	0.0316424	0.712556	0.0416139	0.627949	0.227945	0.0071692	0.0290355	0.735319	0.0523565	0.541946	0.256306	0.00241028	0.256644	0.0023774	-0.00257217	0.976114
PRF1	0.912018	0.0698537	0.415572	-0.0279086	0.745232	0.0523609	0.541911	0.206957	0.0148708	-0.0142016	0.86869	0.0296341	0.730071	0.201153	0.0179934	0.210737	0.013101	-0.00653837	0.939331
NMUR1	0.911934	0.0314647	0.7141	-0.0473644	0.581185	0.0401673	0.639959	0.156045	0.0676016	-0.0408521	0.634262	-0.0162862	0.849629	0.158503	0.0633382	0.179481	0.0351712	-0.0138633	0.871792
IL2RB	0.911667	0.11638	0.174037	0.0193524	0.821752	0.0468419	0.585367	0.207159	0.0147714	0.0486755	0.570753	0.0540239	0.529137	0.180068	0.0345673	0.186994	0.0280843	-0.0162849	0.849641
SH2D1B	0.908194	0.125415	0.142735	0.0442136	0.606609	0.107625	0.208951	0.247695	0.00339977	0.0625351	0.466214	0.0550233	0.521533	0.189325	0.026149	0.157785	0.0645606	0.0997759	0.244283
ERBB2	0.905121	0.0149641	0.861709	-0.0497733	0.562087	0.00396036	0.96323	0.157013	0.0658949	-0.0311055	0.717224	-0.0448038	0.60181	0.256552	0.00238629	0.240484	0.0044948	0.020969	0.80714
MLC1	0.886272	0.0631783	0.461632	0.0293502	0.732559	0.0932026	0.276908	0.244315	0.00387902	0.0232335	0.786787	0.0197065	0.818546	0.15051	0.0780591	0.160442	0.0601328	0.0585664	0.495032
CLIC3	0.881063	0.0785989	0.359484	-0.00804817	0.925358	0.0316805	0.712226	0.172918	0.0425449	-0.00498692	0.953708	0.0584687	0.495753	0.221236	0.00911567	0.223511	0.00840865	0.0876765	0.306512
TTC38	0.878781	0.0586372	0.49451	-0.00862585	0.920018	0.0252226	0.769026	0.159778	0.0612144	0.0265125	0.757571	0.012624	0.883168	0.171237	0.044629	0.182561	0.0321019	-0.0267151	0.755776
LIM2	0.875698	0.0721642	0.400279	0.00504241	0.953194	0.0568072	0.5081	0.207901	0.0144105	0.0193872	0.821437	0.00780409	0.927616	0.108167	0.206651	0.0897281	0.295288	-0.0509026	0.553238
NCAM1	0.874188	0.045077	0.599593	-0.0231102	0.787891	0.0973663	0.255918	0.156428	0.066922	-0.0208336	0.808362	-0.0543429	0.526704	0.168847	0.0477369	0.152182	0.0747702	-0.015594	0.855949
RHOBTB3	0.863133	0.0631531	0.461811	0.00552298	0.948739	0.0520094	0.544631	0.228075	0.00713541	-0.0103346	0.904243	0.0629757	0.463073	0.205417	0.0156495	0.213017	0.0121249	0.0367947	0.668321
GZMB	0.853647	0.047178	0.582676	-0.0351291	0.682506	0.0175375	0.838228	0.188687	0.0266673	-0.0140886	0.869726	0.065127	0.447903	0.243047	0.00407388	0.258684	0.00218744	-0.0417145	0.627117
GNAL	0.839325	0.143232	0.0937492	0.0559812	0.514298	0.118239	0.167215	0.21279	0.0122194	0.0737925	0.389704	0.0733464	0.392584	0.206557	0.0150697	0.200513	0.0183704	0.0431722	0.615119
LRRC43	0.837985	0.118418	0.166567	0.0625979	0.465766	0.109164	0.202473	0.152853	0.0734825	0.053283	0.534809	0.0356024	0.678464	0.197117	0.0204861	0.182736	0.0319339	0.0991118	0.247452
BNC2	0.837063	0.121395	0.156088	0.064228	0.454208	0.115299	0.1781	0.201387	0.0178572	0.0607816	0.478832	0.0618343	0.471235	0.145297	0.0890636	0.161105	0.0590668	-0.0134329	0.87574
OSBPL5	0.829374	0.0906041	0.29058	-0.0240372	0.779596	0.0809991	0.344954	0.28171	0.000816032	0.00469465	0.956419	0.0470298	0.583861	0.243978	0.00392995	0.245978	0.00363609	0.0122398	0.886699
RNF165	0.828416	0.0622343	0.468366	0.0186981	0.827683	0.0609343	0.477726	0.194241	0.0224394	0.00551325	0.948829	0.0276681	0.747353	0.156988	0.0659393	0.154145	0.0710547	0.0351143	0.682632
SLCO4C1	0.820688	0.0970539	0.257454	0.0154114	0.857618	0.126701	0.13865	0.262535	0.00186587	0.044953	0.600599	0.00325358	0.969789	0.103717	0.226055	0.127556	0.135984	-0.0302119	0.725017
PCDH1	0.820501	0.0895516	0.296243	0.0708926	0.408654	0.0593058	0.489592	0.203508	0.0166637	0.0675975	0.430831	0.0380111	0.658035	0.0972905	0.25629	0.13488	0.114729	-0.0244249	0.776135
B4GALT6	0.817913	0.103963	0.224948	-0.00177289	0.983535	0.0997627	0.244346	0.228441	0.00704097	0.023237	0.786755	0.0475962	0.579334	0.210601	0.0131616	0.206937	0.0148808	0.10733	0.210209
GNPTAB	0.815441	0.0682218	0.426577	-0.0184138	0.830264	0.054037	0.529036	0.181856	0.032783	0.00701685	0.934901	0.0239784	0.780122	0.170403	0.045693	0.142091	0.0964227	0.00200933	0.981339
CCNJL	0.810468	0.0845261	0.324285	0.035896	0.675961	0.093979	0.272908	0.238589	0.00483071	0.0135428	0.874731	0.0352712	0.681291	0.140143	0.101123	0.132701	0.120763	0.104565	0.222261
CXCR1	0.80743	0.0407677	0.634963	-0.0156603	0.855344	0.0475723	0.579525	0.202259	0.0173577	0.0222779	0.795359	-0.028917	0.736359	0.129317	0.130619	0.116719	0.172779	0.0867953	0.311418
LOC100130872	0.805959	0.00193729	0.982008	-0.0632656	0.461012	0.0428194	0.618014	0.102733	0.230515	-0.0553049	0.519401	0.00883608	0.918075	0.164166	0.0543484	0.199035	0.019267	-0.0129442	0.880225
ADAMTS1	0.802336	-0.0517601	0.546564	-0.0859912	0.315939	0.0567521	0.508513	0.0946203	0.269634	-0.108756	0.204178	-0.0721271	0.400522	0.0726872	0.396864	0.0698066	0.415888	0.0401354	0.640226
KLRD1	0.796734	0.0868502	0.311111	-0.0357452	0.677245	0.0337961	0.693939	0.188495	0.0268243	-0.0231466	0.787565	0.0460045	0.592098	0.144586	0.0906538	0.165034	0.0530694	-0.0554095	0.51861
PDGFD	0.794844	0.0974788	0.255366	-0.0315603	0.713269	0.0292355	0.733565	0.18137	0.0332602	-0.00241583	0.977565	0.0175374	0.838229	0.107904	0.207763	0.148484	0.082197	-0.0640589	0.455399
AKAP5	0.791023	0.0679185	0.428641	-0.0168179	0.84478	0.0101131	0.906286	0.124131	0.146902	0.0100173	0.90717	0.0300496	0.726435	0.219836	0.00957593	0.219912	0.00955062	-0.00454043	0.957849
PDGFRB	0.790434	-0.0215008	0.802349	-0.0666182	0.437554	0.106066	0.21566	0.193144	0.0232254	-0.0424161	0.62133	-0.0101672	0.905787	0.126512	0.139244	0.125278	0.143176	-0.0260847	0.761364
FEZ1	0.790017	0.0510499	0.552088	-0.0182882	0.831404	-0.0175614	0.838011	0.0906679	0.290238	-0.00647112	0.939954	-0.00123751	0.988507	0.124457	0.145834	0.144851	0.0900588	-0.0183272	0.83105
PRSS23	0.789682	0.00789071	0.926815	-0.0798424	0.35191	0.00738547	0.931489	0.122843	0.151176	-0.0383837	0.654897	0.00335405	0.968856	0.147916	0.0833901	0.176245	0.0386592	-0.0551892	0.520276
GPR56	0.786608	0.0358485	0.676366	-0.0578967	0.499986	0.0106391	0.901436	0.168466	0.0482497	-0.0272522	0.751025	0.0286133	0.739028	0.197391	0.0203082	0.234265	0.00568275	-0.0809202	0.345426
FAT4	0.78659	0.064539	0.452021	0.0105893	0.901894	0.0283777	0.7411	0.184916	0.0299106	0.0362442	0.672997	-0.0074159	0.931207	0.0861991	0.314766	0.0801161	0.350256	-0.0282003	0.742662
IGFBP7	0.78618	0.057299	0.504429	0.0374599	0.662688	0.0982732	0.251495	0.203307	0.0167741	0.020055	0.815394	-0.0133682	0.876333	0.135201	0.113861	0.133067	0.119735	0.0938368	0.273638
S1PR5	0.784125	0.0617971	0.471503	-0.0288023	0.737367	-0.00345144	0.967952	0.153837	0.071627	-0.0060076	0.944248	0.0663825	0.43918	0.151927	0.0752658	0.180587	0.0340419	-0.0977668	0.253958
ARHGEF25	0.781271	-0.00625141	0.941989	-0.0659793	0.441971	-0.031421	0.71448	0.111617	0.192456	-0.0493978	0.565044	-0.0571149	0.505802	0.188669	0.0266821	0.169863	0.0463946	-0.0990147	0.247918
PODN	0.775767	0.0586051	0.494747	-0.0674746	0.431672	0.0104904	0.902806	0.173322	0.042056	-0.0239505	0.780371	-0.0341022	0.691307	0.138476	0.105288	0.164569	0.0537519	0.00597549	0.944545
FGFBP2	0.77463	-0.02746	0.749189	-0.115583	0.177023	-0.0116741	0.891903	0.0714733	0.404817	-0.0898743	0.294499	-0.0370408	0.666235	0.186123	0.0288375	0.211171	0.0129101	-0.083593	0.329674
MCTP2	0.764724	-0.0300333	0.726578	-0.120114	0.160537	-0.019867	0.817094	0.127265	0.136888	-0.109345	0.201721	-0.0719287	0.401822	0.217522	0.0103823	0.238208	0.00490084	0.0169299	0.84376
FKBP10	0.758815	0.0994049	0.24605	0.0209521	0.807294	0.093763	0.274017	0.219815	0.00958331	0.0637664	0.457464	-0.00149098	0.986153	0.113181	0.186257	0.159439	0.0617734	0.101621	0.235625
ENPP5	0.755954	0.119803	0.16163	-0.00979141	0.909254	0.0185381	0.829135	0.154182	0.0709856	0.0369853	0.666705	0.0323237	0.706648	0.152619	0.0739307	0.166651	0.0507507	-0.0925403	0.28035
LINGO2	0.754159	0.0507531	0.554406	0.0333639	0.69766	0.0957595	0.263884	0.139567	0.102547	0.0391578	0.648397	-0.0449634	0.600515	0.0144538	0.86638	0.0221706	0.796323	0.0392356	0.647745
CD160	0.753914	0.0345219	0.687705	-0.043435	0.612966	-0.0567577	0.508471	0.0907706	0.28969	-0.026912	0.754033	0.0555713	0.517388	0.117438	0.170129	0.114084	0.182747	0.00654403	0.939279
CHST2	0.752722	0.165443	0.0524736	0.0790324	0.356832	0.0771111	0.368679	0.279613	0.000895879	0.103658	0.226319	0.0642981	0.453714	0.159549	0.0615923	0.106003	0.215932	0.165002	0.0531147
YPEL1	0.751664	0.0825331	0.335865	-0.00238364	0.977864	0.00182064	0.983092	0.147317	0.0846614	0.0291589	0.734236	0.06575	0.443562	0.181044	0.0335834	0.200012	0.01867	-0.038706	0.652187
RTKN	0.751376	0.0200775	0.815191	-0.0286461	0.73874	-0.00713624	0.933796	0.155206	0.0691088	-0.0032824	0.969521	-0.002644	0.975447	0.202052	0.0174753	0.160189	0.060544	0.145832	0.0878789
GK5	0.750978	0.0658062	0.443172	-0.0334713	0.696735	0.0738262	0.389487	0.20406	0.0163646	-0.0385047	0.653879	0.0487125	0.57046	0.234101	0.00571748	0.232201	0.0061347	0.028714	0.738142
ARVCF	0.750263	0.0389742	0.649936	0.0212016	0.805044	0.0575035	0.502907	0.12065	0.158664	-0.0126431	0.882991	-0.0219578	0.798237	0.16572	0.0520751	0.124118	0.146945	-0.021283	0.804311
ELOVL6	0.748166	-0.00129229	0.987998	-0.124152	0.146833	-0.000276756	0.99743	0.10186	0.234519	-0.110493	0.196999	-0.0233939	0.78535	0.139351	0.103084	0.173264	0.0421257	-0.0371008	0.665727
GPR114	0.746375	0.0298779	0.727937	-0.0716071	0.403936	-0.0610143	0.477147	0.135665	0.112614	-0.0441812	0.606873	-0.0186448	0.828167	0.159173	0.0622154	0.187745	0.0274482	-0.0664507	0.438709
PAK6	0.742795	0.0420165	0.624623	-0.00381518	0.964577	0.0265525	0.757216	0.147793	0.0836481	0.0295516	0.730794	0.0226062	0.792412	0.121928	0.154265	0.148606	0.0819428	0.0122718	0.886405
GNGT2	0.742733	0.152379	0.074392	0.0459467	0.592564	0.178374	0.0363333	0.272712	0.00121187	0.0581763	0.497914	0.12376	0.148123	0.102414	0.231974	0.114184	0.182359	0.0496558	0.563011
NCRNA00299	0.74258	0.0582603	0.497293	-0.0269369	0.753813	0.106128	0.21539	0.167486	0.0495866	-0.0341161	0.691188	0.0261338	0.760929	0.180343	0.0342881	0.167564	0.0494791	-0.0488371	0.569473
IGF2R	0.740617	0.0710994	0.407285	-0.0174641	0.838895	0.063245	0.461159	0.152142	0.0748481	0.0175811	0.837831	0.0221657	0.796367	0.075896	0.376295	0.0903907	0.291722	-0.152151	0.0748303
CERCAM	0.740481	-0.0118475	0.890308	-0.0501132	0.559416	0.0300107	0.726775	0.126945	0.137885	-0.0206326	0.810176	-0.0557355	0.516148	0.114952	0.179417	0.115155	0.178644	-0.00366931	0.965931
KIR2DL1	0.736321	-0.0276655	0.747376	-0.0670339	0.434693	-0.0328984	0.701677	0.152832	0.0735227	-0.0583793	0.496413	4.56644e-05	0.999576	0.0662265	0.440259	0.0705454	0.410958	-0.00245572	0.977195
FZD4	0.731347	0.00795696	0.926202	-0.0816419	0.341127	-0.00633452	0.941219	0.0918852	0.283784	-0.0397356	0.643562	-0.00605284	0.943829	0.137951	0.106626	0.156655	0.0665218	-0.037054	0.666123
EFHD2	0.730983	0.0865956	0.312537	-0.0449139	0.600916	0.0555696	0.517401	0.206236	0.0152313	-0.00258153	0.976027	-0.00655097	0.939214	0.146945	0.0854579	0.141	0.0990337	0.0594092	0.488835
ST3GAL4	0.727922	0.128474	0.133168	0.0762149	0.374287	0.143071	0.0941238	0.281905	0.000808948	0.0881825	0.303718	0.0842695	0.325762	0.0177306	0.836471	0.054913	0.522369	0.0123746	0.88546
ZNF876P	0.724722	0.00300927	0.972056	-0.0398804	0.642352	0.00221177	0.97946	0.0851295	0.320831	-0.0653521	0.446332	0.0139711	0.870803	0.105463	0.218294	0.143693	0.0926868	-0.0112181	0.896101
C20orf3	0.721726	0.0895839	0.296068	-0.00314394	0.970806	-0.0251391	0.769768	0.113135	0.186436	0.0141046	0.86958	0.0564803	0.510548	0.139722	0.102161	0.152675	0.0738241	-0.0941355	0.272107
DTHD1	0.717603	0.0723818	0.398856	-0.0366289	0.669728	0.00600285	0.944292	0.139547	0.102598	-0.0182557	0.831699	0.0133043	0.876919	0.172937	0.0425214	0.188046	0.0271963	-0.0897155	0.295356
PTGDR	0.717222	0.0910994	0.287939	-0.00853677	0.920841	0.0350713	0.683	0.120391	0.159568	0.025236	0.768906	-0.00194302	0.981955	0.127981	0.134673	0.156689	0.0664634	-0.022621	0.792279
LDB2	0.715259	0.0343245	0.689398	-0.0112766	0.895562	0.099296	0.24657	0.208099	0.0143154	0.0285584	0.73951	0.0287755	0.737602	0.108259	0.206265	0.0802049	0.349721	0.0817082	0.340733
KIR2DL3	0.715071	-0.0820466	0.338731	-0.157915	0.064337	-0.0144027	0.866848	0.0967595	0.258907	-0.126244	0.140092	-0.0502993	0.557956	0.0922521	0.281857	0.0983323	0.251208	-0.114759	0.180153
COL13A1	0.713267	0.00358007	0.966759	-0.0313709	0.714915	-0.00632195	0.941336	0.105548	0.217921	-0.0367593	0.668621	-0.038098	0.657302	0.16553	0.0523486	0.117181	0.171072	0.100049	0.242986
BAI2	0.709016	-0.0933292	0.276253	-0.190905	0.0249031	-0.0709982	0.407955	0.0174802	0.83875	-0.169024	0.0475018	-0.118077	0.167801	0.12923	0.13088	0.108036	0.207206	0.0191207	0.823851
CD244	0.703506	0.119753	0.161806	-0.00667488	0.938067	0.0777972	0.364421	0.193301	0.0231118	0.0617602	0.471768	0.0112015	0.896254	0.045072	0.599634	0.0394048	0.646328	0.00108459	0.989927
C1orf177	0.702021	-0.0560103	0.514079	-0.174379	0.0408004	-0.0424866	0.62075	0.000639296	0.994062	-0.126299	0.139917	-0.144325	0.091245	0.110099	0.198611	0.0991181	0.247422	-0.0365825	0.670122
FSD1	0.69796	-0.0515157	0.548462	-0.0718947	0.402045	-0.0413932	0.629775	0.0149275	0.862044	-0.0800053	0.350925	-0.119056	0.164279	0.149231	0.0806511	0.143098	0.0940593	0.0409036	0.633834
COPZ2	0.696934	0.120576	0.158921	0.0469764	0.584289	0.0583968	0.496284	0.185314	0.0295531	0.0430512	0.616111	0.0769175	0.369887	0.170265	0.045872	0.141826	0.0970512	0.089781	0.295002
IL18RAP	0.694942	-0.0311793	0.716582	-0.119166	0.163889	-0.0238387	0.78137	0.0745235	0.385012	-0.130626	0.126736	-0.0401436	0.640157	0.174807	0.0403009	0.157111	0.0657245	-0.03234	0.706507
C1orf21	0.6907	0.0544237	0.526089	-0.0598582	0.48555	-0.0293625	0.73245	0.117562	0.169675	-0.0335397	0.696146	0.023757	0.782101	0.151881	0.0753551	0.180438	0.0341916	-0.08173	0.340604
CAPN5	0.690571	0.0579521	0.499575	-0.0304872	0.722613	0.0662578	0.440042	0.120808	0.158114	-0.000853988	0.992068	-0.0078657	0.927046	0.09527	0.266345	0.120049	0.160763	-0.0245458	0.775055
NKG7	0.690415	-0.0110944	0.897241	-0.119373	0.16315	-0.0854501	0.319005	0.060689	0.479503	-0.10859	0.204874	-0.0200792	0.815175	0.152235	0.074669	0.181148	0.0334807	-0.152351	0.074446
SLC15A4	0.688948	0.109751	0.200044	0.0325899	0.704344	0.0869834	0.310366	0.149179	0.0807583	0.0466164	0.587176	0.0420386	0.624441	0.0238218	0.781522	0.00152568	0.985831	-0.0022468	0.979135
DGKK	0.687114	0.0239645	0.780246	0.00138132	0.987171	0.0376811	0.660819	0.0987484	0.249199	0.0244414	0.775987	-0.0342324	0.690189	0.11417	0.182414	0.147052	0.085228	-0.0232615	0.786536
NRXN2	0.682405	0.0512898	0.550219	0.0710388	0.407686	0.0859706	0.316055	0.205924	0.0153892	0.0333558	0.69773	0.0504068	0.557114	0.123703	0.148311	0.116522	0.173509	0.129459	0.130194
C9orf172	0.67905	-0.00753457	0.930109	-0.109819	0.199764	-0.0628649	0.463862	0.0846555	0.323542	-0.101447	0.236434	-0.00696614	0.93537	0.099123	0.247399	0.125334	0.142993	-0.0771952	0.368155
PTGDS	0.675415	0.120783	0.158201	0.048248	0.574145	0.0821311	0.338231	0.144974	0.0897839	0.0961488	0.261939	0.0667636	0.436551	0.0778273	0.364235	0.0824495	0.336356	-0.03317	0.699333
PRSS30P	0.672901	-0.0761377	0.374773	-0.127734	0.135434	-0.0641169	0.454991	-0.0346475	0.686629	-0.129622	0.129705	-0.115599	0.176963	-0.00441695	0.958994	-0.00809855	0.924893	0.005343	0.950407
TBX21	0.672618	-0.00684163	0.936523	-0.122409	0.152634	-0.085622	0.318029	0.0674665	0.431727	-0.106453	0.213978	-0.0157771	0.854276	0.139602	0.102461	0.174957	0.0401266	-0.089103	0.298679
CMKLR1	0.671404	0.131541	0.124074	0.0264779	0.757877	0.0406555	0.635895	0.177872	0.0368711	0.0741871	0.387167	0.0172634	0.840723	0.161462	0.0584999	0.142434	0.0956132	0.0767243	0.371093
NCS1	0.670541	-0.0457216	0.594379	-0.121504	0.155716	0.0157231	0.85477	0.053446	0.533559	-0.0391708	0.648288	-0.0746894	0.383952	0.0899207	0.294249	0.0813599	0.342802	-0.0402019	0.63967
WDR67	0.669558	0.0530308	0.536747	-0.0521718	0.543374	-0.0451422	0.599065	0.0571064	0.505866	-0.0569205	0.507253	-0.0418699	0.625833	0.22509	0.00794699	0.202927	0.0169839	-0.0765936	0.371911
CXCR2	0.667723	0.0699858	0.414689	-0.00157083	0.985411	0.0516814	0.547175	0.157098	0.0657477	0.0260638	0.761549	-0.032504	0.705087	0.0771344	0.368534	0.0548897	0.522547	0.140872	0.0993434
PAFAH2	0.666572	-0.0304498	0.722939	-0.130647	0.126676	-0.0837392	0.328826	0.0294749	0.731465	-0.132683	0.120814	-0.0171379	0.841866	0.161261	0.0588194	0.134711	0.115188	-0.0515086	0.548517
HAVCR2	0.664641	0.0865308	0.312901	0.0244413	0.775988	0.158562	0.0632381	0.233689	0.00580563	0.0495312	0.563992	0.00923334	0.914406	0.0563638	0.511423	0.0168441	0.844541	0.19869	0.0194814
DLG5	0.664534	0.0933467	0.276162	0.0110963	0.897223	0.0469264	0.58469	0.173431	0.0419245	0.0048077	0.95537	0.0634625	0.459615	0.124813	0.144675	0.15248	0.0741962	-0.0621995	0.468615
BAALC	0.664399	0.0563335	0.51165	-0.00325125	0.96981	-0.001489	0.986171	0.0572194	0.505023	-0.00966676	0.910404	-0.0127952	0.881594	0.158354	0.0635907	0.143065	0.0941362	0.0236554	0.78301
KIFC3	0.663311	0.044358	0.605433	0.0243615	0.7767	0.057165	0.505428	0.190026	0.0255898	-0.00218749	0.979685	0.026506	0.757628	0.148128	0.0829438	0.184985	0.0298485	0.0162448	0.850007
B3GAT1	0.662564	-0.0388234	0.651201	-0.12507	0.143846	0.0285527	0.739561	0.0997333	0.244485	-0.0808981	0.345558	0.00414176	0.961547	0.154951	0.0695728	0.192405	0.023768	-0.119809	0.16161
ST5	0.661653	0.10389	0.225276	0.0904298	0.291512	0.118337	0.166859	0.173231	0.0421655	0.107584	0.209122	0.02915	0.734314	0.0346716	0.686422	0.0489906	0.568259	0.0522565	0.542718
CCNB3	0.661066	0.0316978	0.712075	-0.0475684	0.579556	0.0328872	0.701774	0.21056	0.0131795	-0.0222514	0.795597	-0.0616107	0.472843	0.137557	0.10764	0.167009	0.0502491	0.0459118	0.592845
ABCB1	0.660745	-0.0137859	0.872501	-0.123022	0.150576	-0.127258	0.136908	0.027049	0.752821	-0.0868053	0.311362	-0.063227	0.461286	0.105057	0.220081	0.134989	0.114433	-0.120442	0.159387
FUT11	0.658561	0.0622449	0.46829	-0.0354602	0.679677	0.0324709	0.705373	0.152295	0.0745537	-0.0234391	0.784945	0.0105485	0.902271	0.0747636	0.383478	0.0858761	0.316589	-0.116065	0.175215

## Sheet: greenyellow
WGCNA Gene Cluster:		Greenyellow
All correlations are conducted with log(2)-transformed values for immune outcomes
Gene	Cluster membership (gene correlation with cluster eigengene)	Gene correlation with IFNg	p-value of correlation with IFNg	Gene correlation with IL-2	p-value of correlation with IL-2	Gene correlation with IL-4	p-value of correlation with IL-4	Gene correlation with IL-6	p-value of correlation with IL-6	Gene correlation with IL-10 secretion	p-value of correlation with IL-10	Gene Correlation with TNFa secretion	p-value of correlation with TNFa	Gene correlation with HAI	p-value of correlation with TNFa	Gene correlation with VNA	p-value of correlation with VNA	Gene correlation with B-cell ELISPOT	p-value of correlation with B-cell ELISPOT
CD79A	0.955403	-0.104454	0.222756	-0.010941	0.898654	-0.0791716	0.355984	-0.0738728	0.389187	0.0126123	0.883275	0.0356822	0.677783	0.0421063	0.623883	0.0379418	0.658619	0.310615	0.000209026
RALGPS2	0.943098	-0.0868456	0.311136	-0.000716914	0.993342	-0.0706868	0.410019	-0.0818911	0.33965	0.0224297	0.793996	0.0333783	0.697536	0.012387	0.885346	0.00390554	0.963739	0.304224	0.000285972
CD22	0.941569	-0.125033	0.143966	-0.0214025	0.803234	-0.105586	0.217755	-0.150907	0.0772681	-8.90523e-05	0.999173	0.0127244	0.882245	-0.0352684	0.681315	-0.0647012	0.450883	0.279188	0.000912899
CD19	0.930032	-0.0964104	0.260637	-0.0142173	0.868546	-0.0978813	0.2534	-0.0712564	0.406248	0.0143089	0.867708	0.0492811	0.565964	0.0875416	0.30726	0.0671509	0.433889	0.329109	8.10206e-05
FCRLA	0.90676	-0.0115643	0.892913	0.0652574	0.446992	-0.0633242	0.460596	-0.0154458	0.857304	0.0852204	0.320313	0.0899427	0.29413	0.0690943	0.420673	0.0564022	0.511134	0.370641	7.64544e-06
BANK1	0.906757	0.00601395	0.944189	0.0649404	0.449207	-0.013306	0.876904	-0.0217886	0.799758	0.0969095	0.258165	0.0936534	0.274581	0.0600703	0.484002	0.0491675	0.566861	0.374181	6.15494e-06
SNX22	0.897395	-0.16461	0.0536915	-0.0601206	0.483636	-0.078999	0.357036	-0.140484	0.100287	-0.0274372	0.749391	-0.0256201	0.76549	-0.0519318	0.545232	-0.0485669	0.571613	0.247052	0.00348648
E2F5	0.896542	-0.0351589	0.682251	0.031768	0.711466	-0.0421056	0.623888	-0.0133726	0.876292	0.0425691	0.620071	0.0373055	0.663994	0.104295	0.223463	0.0577092	0.501378	0.316084	0.000158944
PKIG	0.896362	-0.0923764	0.281207	0.0364533	0.671219	-0.0624408	0.466888	-0.0668181	0.436176	0.0505248	0.55619	0.0576266	0.501991	0.000321636	0.997013	0.0101666	0.905793	0.252246	0.0028387
GNG7	0.892001	-0.0542384	0.5275	0.0275487	0.748406	0.00259944	0.975861	-0.0520865	0.544034	0.0777744	0.364562	0.0998018	0.24416	0.0389224	0.650371	0.041127	0.631981	0.332179	6.88121e-05
FCRL1	0.889261	-0.141364	0.0981565	-0.0228271	0.790429	-0.100865	0.239149	-0.146453	0.0865219	-0.0274714	0.749089	-0.0130805	0.878974	-0.0537465	0.531257	-0.0622745	0.468078	0.176453	0.0384266
BLNK	0.887835	-0.0269394	0.753791	0.0335329	0.696205	-0.0143512	0.86732	-0.0271997	0.75149	0.0718627	0.402255	0.124988	0.14411	0.0339353	0.692742	0.00853145	0.920891	0.290137	0.000556666
RASGRP3	0.886463	-0.1467	0.085986	-0.0287886	0.737488	-0.0618287	0.471276	-0.133106	0.119625	-0.0311991	0.71641	-0.0106809	0.90105	0.0287126	0.738155	0.0188761	0.826069	0.301158	0.000331528
HLA-DOB	0.882207	-0.0998188	0.244079	-0.0268523	0.754561	-0.085467	0.318909	-0.111022	0.194849	0.00919519	0.914758	-0.00318965	0.970382	-0.0423361	0.621989	-0.065781	0.443347	0.215989	0.0109489
PNOC	0.880661	-0.0635324	0.45912	0.00546822	0.949246	-0.0270581	0.752741	-0.026387	0.758683	0.0477287	0.578278	0.070634	0.41037	0.0324771	0.70532	0.0138301	0.872096	0.336592	5.42495e-05
CLEC17A	0.879556	-0.0736489	0.39063	0.0356197	0.678316	-0.12284	0.151184	-0.0692583	0.419568	0.0579135	0.499862	0.0440318	0.608091	0.031541	0.713437	0.00497503	0.953819	0.256185	0.00242217
KIAA0125	0.879415	-0.00986229	0.9086	0.060938	0.477699	-0.030784	0.720025	-0.02962	0.730195	0.101613	0.235661	0.0823674	0.336839	0.0669605	0.435197	0.0478943	0.576958	0.323991	0.000105965
OSBPL10	0.875654	-0.0316726	0.712294	0.0180006	0.834017	-0.0346917	0.686249	-0.0547535	0.523581	0.0389501	0.650138	0.0585168	0.495398	0.060097	0.483807	0.0417963	0.626441	0.424511	2.11341e-07
PAX5	0.870739	-0.113445	0.185226	-0.0150506	0.860917	-0.118675	0.165643	-0.1419	0.0968744	-0.00292044	0.972881	-0.0098338	0.908863	-0.0523949	0.541649	-0.0389902	0.649801	0.222396	0.00874883
VPREB3	0.867833	-0.143222	0.0937718	-0.0383481	0.655197	-0.154553	0.0703018	-0.148859	0.0814176	-0.0398633	0.642495	-0.0963769	0.260804	-0.0268837	0.754284	-0.0268524	0.754561	0.22191	0.00890087
BEND4	0.860074	-0.00136079	0.987362	0.0313754	0.714876	-0.0761971	0.374399	-0.00995018	0.907789	0.0405256	0.636975	0.0447855	0.601958	0.0559471	0.514555	0.0398807	0.64235	0.39313	1.84492e-06
CD79B	0.85798	-0.0744143	0.385711	-0.0154343	0.857409	-0.0778979	0.363799	-0.0674619	0.431759	0.00544819	0.949432	0.00450482	0.958179	0.0631045	0.462156	0.0244831	0.775615	0.282694	0.000780856
ABCB4	0.855253	-0.155909	0.0678437	-0.0431934	0.614945	-0.142424	0.0956357	-0.144272	0.0913656	-0.0311228	0.717073	-0.0611292	0.476316	-0.0794618	0.354217	-0.0956647	0.26436	0.214934	0.0113544
BLK	0.85419	-0.0729756	0.394988	-0.0346929	0.68624	-0.0399512	0.641762	-0.0524131	0.541508	0.00497894	0.953782	0.0729879	0.394908	0.0869668	0.310459	0.0952672	0.266359	0.382426	3.6776e-06
P2RX5	0.850796	-0.0598357	0.485714	0.0244117	0.776253	-0.0550171	0.52158	-0.0522349	0.542886	0.0544816	0.525648	0.0803922	0.348593	0.0961164	0.262101	0.0878784	0.305396	0.286431	0.000659582
DENND5B	0.849011	-0.0299602	0.727217	0.0592576	0.489946	-0.0111274	0.896936	-0.00500021	0.953585	0.0800147	0.350868	0.0552678	0.519681	0.0422608	0.622609	0.0516032	0.547782	0.298983	0.000367842
ZNF860	0.841382	-0.0436138	0.611504	-0.00364396	0.966166	-0.0828407	0.334061	-0.0674962	0.431524	0.0280961	0.74358	-0.0268851	0.754272	0.0249425	0.77152	-0.0249556	0.771402	0.30509	0.000274186
LAMA5	0.840891	-0.0291873	0.733987	-0.00834158	0.922646	-0.0579049	0.499925	-0.0567877	0.508246	0.0329802	0.700971	0.02541	0.767358	0.046853	0.585278	0.029571	0.730624	0.299621	0.000356832
POU2AF1	0.836826	-0.0591757	0.490547	-0.00763263	0.929202	-0.0439103	0.609082	-0.0756239	0.378014	-0.00166002	0.984583	0.030417	0.723226	0.0651256	0.447912	0.049016	0.568058	0.396293	1.49766e-06
AKAP2	0.832799	-0.160205	0.0605177	-0.078162	0.36217	-0.104082	0.224418	-0.162378	0.0570653	-0.0748904	0.38267	-0.076659	0.371502	-0.0354076	0.680126	-0.0407894	0.634782	0.16695	0.050331
CDK14	0.828084	-0.0612056	0.475764	-0.0138931	0.871518	-0.0189886	0.825048	-0.0207086	0.80949	0.00733653	0.931942	0.0195558	0.81991	-0.00451217	0.958111	-0.00850587	0.921127	0.404101	8.86837e-07
STAP1	0.827947	-0.229189	0.00685182	-0.0985689	0.250064	-0.14636	0.086724	-0.185165	0.0296869	-0.131404	0.12447	-0.12604	0.140737	0.0409056	0.633818	0.003326	0.969117	0.164739	0.0535012
PTPRK	0.825038	-0.137364	0.108139	-0.0278434	0.745807	-0.133545	0.118397	-0.192004	0.0240675	-0.0193541	0.821737	-0.0107586	0.900335	-0.101914	0.234269	-0.0989193	0.248376	0.202854	0.017024
CR2	0.824184	-0.0629706	0.463109	-0.00769887	0.928589	-0.1049	0.220777	-0.111271	0.193847	0.0288449	0.736992	0.00485414	0.95494	-0.00773201	0.928283	-0.057742	0.501134	0.17322	0.0421793
SYNPO	0.823465	-0.0450886	0.599499	0.00275123	0.974452	-0.0729538	0.39513	-0.0970245	0.257598	0.0158296	0.853797	0.0165602	0.847129	0.0583936	0.496308	0.035704	0.677597	0.437043	8.34933e-08
MS4A1	0.823448	0.0193136	0.822104	0.0748127	0.383165	-0.0772377	0.367891	-0.0282934	0.741842	0.10236	0.232221	0.111656	0.192296	0.116028	0.175354	0.0646337	0.451357	0.381729	3.84331e-06
COBLL1	0.821288	-0.0394035	0.646339	0.0153475	0.858202	0.00150501	0.986023	-0.00273071	0.974642	0.052139	0.543627	0.0754196	0.379307	0.0486935	0.570611	0.0558009	0.515656	0.298353	0.000379028
CD72	0.818146	-0.121044	0.1573	-0.0143634	0.867208	-0.125582	0.142199	-0.0830376	0.332909	-0.0131786	0.878074	0.00594779	0.944802	0.0287242	0.738053	-0.00253349	0.976473	0.279309	0.000908033
PLEKHG1	0.811548	-0.0434309	0.613	0.0450515	0.5998	-0.0881019	0.304162	-0.0877179	0.306283	0.0516319	0.547559	0.0527012	0.539285	-0.0104665	0.903027	0.0168441	0.844542	0.204745	0.0160003
ZNF608	0.809636	-0.0961505	0.26193	-0.00753908	0.930068	-0.0504968	0.55641	-0.125667	0.141928	0.00693926	0.935619	0.015252	0.859075	-0.0013028	0.9879	-0.0379781	0.658313	0.217259	0.0104776
CDCA7L	0.799224	-0.125517	0.142407	-0.012626	0.883149	-0.0819086	0.339546	-0.13412	0.116807	0.0367422	0.668767	-0.0384999	0.65392	-0.0532023	0.535429	-0.067939	0.428501	0.0341486	0.690909
FAM129C	0.793279	-0.0303322	0.723966	0.0627096	0.464969	-0.0477837	0.577839	-0.0332262	0.698848	0.0719335	0.40179	0.102633	0.23097	0.0543713	0.526488	0.0353047	0.681005	0.153344	0.0725527
BCL7A	0.791051	-0.0177952	0.835884	0.0871623	0.309369	0.0124757	0.88453	-0.0216607	0.80091	0.128077	0.134379	0.0892876	0.297675	-0.0953268	0.266059	-0.0687044	0.423306	0.116136	0.174948
PCDH9	0.788136	-0.0886931	0.300916	-0.0153932	0.857785	-0.0686149	0.423911	-0.092707	0.279481	0.0119558	0.88931	0.0144688	0.866243	-0.036008	0.675006	-0.0549059	0.522423	0.212766	0.0122294
CNR2	0.786218	-0.0140131	0.870418	-0.0239516	0.780361	-0.134325	0.116245	-0.0724435	0.398453	-0.0133087	0.876879	0.041598	0.62808	0.0766744	0.371405	0.0637248	0.457759	0.270714	0.00132075
LCN10	0.783346	-0.0952227	0.266584	-0.0486474	0.570976	-0.131973	0.122834	-0.180714	0.0339134	-0.0357121	0.677528	-0.0473105	0.581616	-0.0331178	0.699783	-0.0721827	0.400158	0.294976	0.000444502
STRBP	0.779204	-0.135916	0.111944	-0.0333982	0.697365	-0.178038	0.0366921	-0.206072	0.0153142	-0.0162737	0.849743	-0.0545279	0.525296	-0.0254277	0.767201	-0.0430879	0.61581	0.10967	0.200379
FCRL2	0.778403	-0.071964	0.401591	-0.0103245	0.904336	-0.112397	0.189345	-0.0644477	0.452662	-0.0027766	0.974216	0.0645329	0.452064	0.0865568	0.312755	0.059683	0.48683	0.302956	0.00030406
CD24	0.776398	-0.0370334	0.666298	0.0255464	0.766145	-0.0580489	0.498858	-0.0619796	0.470192	0.0140394	0.870177	0.0291567	0.734255	0.0654787	0.44545	0.0433497	0.613665	0.394495	1.68666e-06
COL19A1	0.772591	-0.176277	0.0386233	-0.0143589	0.867249	-0.0804471	0.348263	-0.131451	0.124335	-0.0220645	0.797277	-0.06412	0.454968	-0.119467	0.162816	-0.104572	0.222231	0.104549	0.222334
SPIB	0.772003	0.0784938	0.360129	0.120442	0.15939	-0.0136593	0.873662	0.0510042	0.552445	0.151455	0.0761875	0.188119	0.0271357	0.0649282	0.449293	0.0493174	0.565678	0.321453	0.000120841
PAWR	0.770796	-0.110913	0.195292	-0.0830801	0.332661	-0.119936	0.161162	-0.116943	0.17195	-0.0711025	0.407265	-0.087057	0.309956	0.0351801	0.68207	0.0427411	0.618657	0.234724	0.00558617
PPAPDC1B	0.769874	-0.161137	0.059016	-0.0431293	0.61547	-0.0636392	0.458364	-0.167542	0.0495099	-0.00555779	0.948416	-0.0251544	0.769633	-0.0574742	0.503125	-0.0456472	0.59498	0.0483978	0.572955
MACC1	0.761516	-0.00338602	0.968559	0.0301679	0.725401	-0.0613833	0.474481	0.0281864	0.742784	0.0666587	0.437274	0.133086	0.11968	0.108577	0.204927	0.0823796	0.336767	0.324274	0.000104417
CD200	0.753458	-0.227767	0.00721554	-0.0880665	0.304357	-0.0964551	0.260415	-0.225064	0.00795457	-0.130311	0.127663	-0.186774	0.0282724	-0.126262	0.140035	-0.142738	0.0948996	0.103685	0.226198
LARGE	0.750324	-0.0512806	0.55029	0.0653627	0.446257	0.0206583	0.809944	-0.0430646	0.616002	0.0377285	0.660419	0.0504501	0.556775	-0.0284095	0.74082	0.00587929	0.945437	0.168338	0.0484224
BTLA	0.748898	-0.129598	0.129776	-0.0783926	0.360751	-0.0996684	0.244794	-0.168084	0.048767	-0.0749521	0.382277	-0.0603979	0.481617	0.0121501	0.887524	-0.0249543	0.771414	0.147312	0.0846703
DPF3	0.74517	-0.16429	0.0541645	-0.128203	0.133993	-0.116955	0.171904	-0.184196	0.0305664	-0.123933	0.147552	-0.0412878	0.630648	-0.05856	0.495079	-0.0459162	0.592809	0.255616	0.00247873
BACE2	0.740733	0.0306931	0.720817	0.0224916	0.79344	0.0069658	0.935373	0.0411308	0.631949	0.0580554	0.49881	0.0344654	0.68819	0.108353	0.205868	0.103048	0.229078	0.342472	3.92967e-05
KHDRBS2	0.739989	-0.0836079	0.329588	-0.0498169	0.561743	-0.06186	0.471051	-0.162531	0.0568295	-0.0359648	0.675374	-0.0755661	0.378379	-0.0222626	0.795496	-0.0327436	0.703015	0.202627	0.0171509
SYBU	0.739709	-0.101223	0.237475	-0.064889	0.449567	-0.120237	0.160106	-0.150052	0.0789789	-0.0279081	0.745236	-0.0641689	0.454624	-0.0467494	0.586109	-0.042863	0.617656	0.301091	0.000332604
MACROD2	0.738169	-0.175686	0.0392905	-0.0497309	0.56242	-0.168821	0.0477725	-0.157944	0.0642874	-0.0453583	0.597315	-0.00512811	0.952399	-0.00417079	0.961278	-0.00895623	0.916965	0.133747	0.117837
LOC283663	0.734637	-0.132622	0.120988	-0.0514216	0.549193	-0.0741831	0.387193	-0.14946	0.0801818	-0.0482092	0.574453	0.0031714	0.970551	0.0169433	0.843638	0.0151323	0.86017	0.188739	0.0266243
GYLTL1B	0.733804	-0.146077	0.0873414	-0.0835941	0.329668	-0.191967	0.0240948	-0.271567	0.00127327	-0.0775738	0.365804	-0.0465573	0.58765	-0.0222823	0.79532	-0.0455052	0.596128	0.0913325	0.286702
WDR34	0.728434	-0.0643634	0.453255	-0.0397569	0.643384	-0.0668377	0.436042	-0.0487143	0.570445	-0.0211385	0.805613	0.0183822	0.83055	0.0351093	0.682675	0.0221777	0.79626	0.305827	0.000264526
FCRL5	0.722425	-0.135992	0.111743	-0.0835344	0.330014	-0.169021	0.047505	-0.157787	0.0645568	-0.0507632	0.554327	0.018179	0.832396	0.0604116	0.481518	-0.0148984	0.86231	0.382709	3.61233e-06
RHPN2	0.721634	-0.172252	0.0433602	-0.137228	0.108493	-0.0974015	0.255745	-0.157976	0.0642334	-0.091126	0.287798	-0.117138	0.17123	-0.0327191	0.703227	-0.0362178	0.673221	0.328757	8.25416e-05
CPNE5	0.719445	-0.0405289	0.636948	0.0213362	0.803831	0.0112189	0.896094	0.0187907	0.826843	0.0347166	0.686036	0.0464931	0.588166	0.0627128	0.464946	0.0844533	0.324703	0.323305	0.00010981
SCN3A	0.710709	-0.153881	0.0715461	-0.0247656	0.773096	-0.073226	0.393364	-0.141807	0.0970956	-0.0340043	0.692149	-0.117634	0.169413	-0.118115	0.167662	-0.142484	0.095494	0.0154776	0.857013
BCL11A	0.709697	-0.0351818	0.682056	-0.00225806	0.97903	-0.0193695	0.821597	-0.035393	0.680251	0.0272637	0.750924	0.0352415	0.681545	-0.00254521	0.976364	-0.0318729	0.710556	0.333117	6.54414e-05
FCER2	0.705342	-0.178946	0.0357294	-0.0161603	0.850778	-0.0970555	0.257446	-0.170687	0.0453283	-0.0442749	0.60611	-0.053763	0.531131	-0.125406	0.142763	-0.125833	0.141397	0.0820368	0.338789
GGA2	0.704605	0.00204348	0.981022	-0.00299098	0.972226	-0.0973959	0.255773	-0.12776	0.135356	0.0311948	0.716447	0.0800984	0.350363	0.0532582	0.535	0.0265198	0.757506	0.194908	0.0219726
EBF1	0.704037	-0.0897936	0.294934	0.00574447	0.946686	-0.097545	0.255042	-0.0755362	0.378568	0.00413522	0.961608	0.0563112	0.511817	-0.00551888	0.948777	0.00934145	0.913408	0.258874	0.00217042
TCL6	0.701943	-0.213008	0.0121287	-0.101317	0.237038	-0.150499	0.07808	-0.224288	0.00817882	-0.112408	0.189302	-0.11706	0.171519	-0.0526615	0.539591	-0.0761672	0.374587	0.0932501	0.276662
SEMA4B	0.693436	-0.00126603	0.988242	-0.0256366	0.765343	-0.00406556	0.962254	0.0260764	0.761438	0.0168845	0.844174	0.0249259	0.771667	0.0329913	0.700875	-0.00424886	0.960554	0.418914	3.16157e-07
MICAL3	0.687727	-0.0896862	0.295514	-0.0578111	0.500621	-0.0972178	0.256647	-0.1463	0.0868537	-0.0274829	0.748988	-0.0200604	0.815345	0.0411355	0.63191	0.0466537	0.586877	0.158723	0.0629686
FBXO10	0.687458	-0.0531758	0.535633	-0.0592039	0.49034	-0.0387676	0.65167	-0.067633	0.430589	-0.00897716	0.916772	0.0842853	0.32567	0.144541	0.0907567	0.114724	0.180286	0.314205	0.000174731
CLCN4	0.684324	-0.174691	0.0404358	-0.105581	0.217775	-0.116488	0.173634	-0.12529	0.143136	-0.0891246	0.298561	-0.119993	0.16096	-0.151138	0.0768111	-0.142557	0.095323	0.150031	0.0790224
CD37	0.682255	-0.0539227	0.52991	-0.0581579	0.498051	-0.100404	0.241312	-0.132395	0.121631	-0.0538485	0.530477	-0.0390635	0.649187	-0.0791706	0.355989	-0.0909553	0.288706	0.104917	0.220698
TNFRSF13B	0.680867	0.0357594	0.677125	0.0264391	0.758221	-0.0435295	0.612193	-0.0210054	0.806813	0.0448731	0.601247	0.0902739	0.292348	0.118412	0.166588	0.101641	0.235534	0.440503	6.41838e-08
LOC284749	0.679568	0.0263436	0.759068	0.0431155	0.615584	0.0217574	0.800039	0.00679252	0.936978	0.0850336	0.321378	0.130489	0.127139	0.00045865	0.99574	0.000432917	0.995979	0.246908	0.0035063
DTX4	0.679272	0.0293825	0.732275	0.133577	0.118308	0.0366805	0.66929	0.0451731	0.598815	0.13338	0.118858	0.111926	0.191218	-0.156628	0.0665695	-0.13737	0.108125	0.12955	0.129921
KIAA0226L	0.678862	-0.0505248	0.556191	0.0492457	0.566244	-0.0186021	0.828554	0.00921497	0.914576	0.0581487	0.498119	0.0725425	0.397807	-0.0157612	0.854422	-0.00997917	0.907522	0.19421	0.0224613
MAP2	0.677892	-0.140543	0.100143	-0.0813853	0.342651	-0.106431	0.214072	-0.190024	0.025592	-0.0650443	0.448481	-0.0444382	0.604781	-0.0526867	0.539397	-0.0672658	0.433102	0.298794	0.000371154
KCNH8	0.677648	-0.153424	0.0724021	-0.0322726	0.70709	-0.0690059	0.421269	-0.171034	0.0448855	-0.0421125	0.623831	-0.0203458	0.812766	-0.0882335	0.303437	-0.0978669	0.25347	0.14164	0.0974949
ENAH	0.672284	-0.229839	0.00669112	-0.0852566	0.320106	-0.153307	0.0726223	-0.177541	0.0372293	-0.0908193	0.28943	-0.158765	0.0628979	-0.12916	0.131089	-0.1503	0.0784799	0.0921838	0.282216
LAMC1	0.668395	-0.151919	0.0752816	-0.0751634	0.380933	-0.0444285	0.604859	-0.0825526	0.33575	-0.0248844	0.772037	-0.0697868	0.41602	-0.0402625	0.639166	-0.0487637	0.570055	0.137699	0.107274
UGT8	0.668268	-0.0659159	0.442411	-0.0139616	0.87089	-0.0718375	0.40242	-0.0353621	0.680514	-0.004633	0.95699	0.0310221	0.71795	0.0564683	0.510638	0.078544	0.359821	0.242705	0.00412794
TCL1A	0.664955	-0.151618	0.0758675	-0.0354303	0.679933	-0.0752638	0.380295	-0.143471	0.093196	-0.0270719	0.752619	-0.0206997	0.80957	-0.0707782	0.409413	-0.0867892	0.311452	0.0341256	0.691106
TSPAN13	0.663827	-0.0270433	0.752872	0.0818083	0.34014	0.0154388	0.857368	0.0589498	0.492208	0.103385	0.227553	0.169426	0.0469677	-0.0139557	0.870945	-0.0174237	0.839264	0.0867929	0.311432
COL4A4	0.657283	-0.0481492	0.57493	-0.0633239	0.460599	-0.0518975	0.545498	-0.0976661	0.25445	-0.0484741	0.57235	0.00372622	0.965402	0.066878	0.435764	0.0624505	0.466819	0.437447	8.0979e-08
MOXD1	0.656944	-0.0522754	0.542572	-0.0395015	0.645519	-0.0330246	0.700588	-0.0559799	0.514308	-0.00374593	0.96522	0.048471	0.572375	-0.017661	0.837104	-0.0372009	0.66488	0.404309	8.7438e-07
SWAP70	0.653504	-0.0143567	0.867269	0.0507572	0.554373	-0.040205	0.639645	0.129799	0.12918	0.0380687	0.65755	0.0712982	0.405971	-0.00736044	0.931721	-0.0195243	0.820195	0.411081	5.48832e-07
SIPA1L3	0.6524	-0.0385897	0.653164	0.0206046	0.810428	-0.0444505	0.604681	0.011899	0.889834	0.0212528	0.804583	0.0385593	0.65342	-0.0126402	0.883018	0.0113571	0.894821	0.221079	0.00916633
SMC6	0.649845	-0.00279008	0.974091	-0.00905738	0.916031	-0.127452	0.136307	-0.0525377	0.540546	0.0424632	0.620942	0.0190924	0.824108	0.114877	0.179702	0.0702432	0.412971	0.198676	0.0194901
BCAR3	0.645121	-0.0222818	0.795324	0.010167	0.905789	-0.0951988	0.266704	-0.0574433	0.503355	0.00656706	0.939065	0.0609076	0.477919	0.0791945	0.355843	0.0389534	0.650111	0.40024	1.15109e-06
NCRNA00287	0.64445	-0.169524	0.0468396	-0.0835097	0.330158	-0.182539	0.0321222	-0.197608	0.0201678	-0.0653406	0.446412	-0.0139597	0.870908	-0.0582753	0.497182	-0.0911711	0.287558	0.061519	0.473503
PEG10	0.644074	-0.143253	0.0937004	-0.0682969	0.426067	-0.0429637	0.616829	-0.154081	0.0711731	-0.0390325	0.649447	-0.0176859	0.836878	-0.139458	0.102819	-0.103149	0.228623	0.0992411	0.246833
IFT57	0.639153	-0.0341294	0.691073	0.0290787	0.73494	-0.0250134	0.770888	-0.0522193	0.543006	0.0634968	0.459372	0.101976	0.233985	0.0334409	0.696997	0.05784	0.500407	0.166099	0.0515328
ILDR1	0.633605	-0.0628958	0.463642	-0.0307729	0.720122	-0.0708993	0.40861	-0.0416093	0.627986	-0.0477393	0.578194	-0.0410481	0.632635	-0.0571632	0.505441	-0.081631	0.341191	0.363547	1.17173e-05

[truncated: 5 more sheets: magenta, tan, blue, brown, grey]
